# Supplementary material for: Genome-Wide Analysis of Transcriptional Changes and Genes That Contribute to Fitness during Degradation of the Anthropogenic Pollutant Pentachlorophenol by Sphingobium chlorophenolicum
Source: mSystems. 2018 Nov 20;3(6):e00275-18. doi: 10.1128/mSystems.00275-18 (PMC6247019; doi:10.1128/mSystems.00275-18)
Supplement: DATA SET S1 [file sys006182294sd1.xlsx]

## Sheet: (A) RNA-seq data
Data S1A. RNA-seq expression data after exposure to PCP, CCCP, toluene, paraquat, and methylglyoxal.
Upregulated (log2FC > 1; FDR < 0.01)
Downregulated (log2FC < -1; FDR < 0.01)
Product	Gene	Locus	PCP (15-minute)		PCP (5-hour)		CCCP (15-minute)		Toluene (15-minute)		Paraquat (15-minute)		Methylglyoxal (15-minute)
			log2FC	FDR	log2FC	FDR	log2FC	FDR	log2FC	FDR	log2FC	FDR	log2FC	FDR
Peptidyl-prolyl cis-trans isomerase cyclophilin type		SPHCH_RS00010	-0.492835	2.30231e-06	-0.291774	0.0218824	-0.0220834	0.931171	-1.30567	6.27525e-23	-0.0665975	0.768824	-0.0647022	0.805573
Uncharacterized protein		SPHCH_RS00015	-0.291143	0.0235298	0.368105	0.00550245	-0.0547171	0.823386	1.63426	3.81587e-28	-0.135242	0.555452	0.330419	0.0342575
Tryptophan--tRNA ligase (EC 6.1.1.2) (Tryptophanyl-tRNA synthetase) (TrpRS)	trpS	SPHCH_RS00020	-0.58715	1.51614e-09	0.0597892	0.713735	0.130422	0.411429	-0.502651	5.10888e-05	0.0352754	0.894457	-0.0908959	0.673506
Probable lipid II flippase MurJ	murJ	SPHCH_RS00025	-0.515672	1.79257e-06	-0.151545	0.333882	0.093738	0.684076	-0.387379	0.0058192	0.0409264	0.90271	0.0326894	0.931614
Protein-export protein SecB	secB	SPHCH_RS00030	-0.874426	1.05526e-19	0.057355	0.756553	0.248426	0.0566107	-0.63348	9.44133e-09	0.209356	0.136872	0.317719	0.0174823
Import inner membrane translocase subunit Tim44		SPHCH_RS00035	1.015	4.76044e-23	0.123626	0.40227	-0.00366333	1	1.18937	2.87669e-26	0.0515562	0.808375	0.241521	0.116069
MltA domain protein		SPHCH_RS00040	0.815669	4.83051e-16	-0.034578	0.863182	-0.263316	0.043513	0.608449	1.95799e-06	-0.112011	0.552535	-0.0145752	0.985737
Smr protein/MutS2		SPHCH_RS00045	0.879222	2.32856e-09	-0.231782	0.26106	-0.335602	0.114503	0.469608	0.00702682	-0.344782	0.220504	-0.476478	0.0153022
Diguanylate cyclase/phosphodiesterase		SPHCH_RS00050	1.05698	5.44068e-15	0.408276	0.0185623	-0.180405	0.636379	0.433366	0.00526847	-0.0852235	0.822325	-0.247131	0.321956
Succinyl-diaminopimelate desuccinylase (SDAP desuccinylase) (EC 3.5.1.18) (N-succinyl-LL-2,6-diaminoheptanedioate amidohydrolase)	dapE	SPHCH_RS00055	-0.553986	4.08478e-06	-0.170577	0.286934	-0.0542184	0.849526	-0.594257	0.000133713	-0.0277575	0.938163	0.100285	0.698277
Cupin 2 conserved barrel domain protein		SPHCH_RS00060	0.131602	0.53269	-0.22324	0.334616	0.220173	0.40029	0.584986	0.000357687	-0.488148	0.0400697	-0.0796387	0.875582
Peptidase U61 LD-carboxypeptidase A		SPHCH_RS00065	0.338036	0.0242065	-0.115246	0.665705	-0.144962	0.642104	0.302943	0.0816001	-0.109396	0.774861	-0.529558	0.0222407
Uncharacterized protein		SPHCH_RS00070	-0.462268	0.335914	-0.300552	0.62892	-0.0861457	0.960749	0.434779	0.275069	-0.303549	0.792019	-0.455921	0.508212
Integration host factor subunit alpha (IHF-alpha)	ihfA	SPHCH_RS00075	-0.411674	8.3718e-05	0.421659	0.000152576	0.543184	1.80656e-07	0.240142	0.0755195	0.333207	0.0325884	-0.0242359	0.957872
Regulatory protein MerR		SPHCH_RS00080	-0.235492	0.122805	-0.00977242	0.979057	0.357179	0.0471309	-0.0618473	0.757359	0.130688	0.620929	-0.365593	0.0531727
GCN5-related N-acetyltransferase		SPHCH_RS00085	-0.464543	0.000156101	-0.094205	0.652926	0.100191	0.694266	-0.600707	4.9302e-05	0.0105307	0.988426	-0.0535139	0.891516
Putative phosphohistidine phosphatase, SixA		SPHCH_RS00090	-0.392485	0.000332869	0.00875213	0.974371	0.256568	0.113537	-0.251237	0.0596884	0.247811	0.162516	0.0773599	0.771733
Helicase c2		SPHCH_RS00095	-0.735949	3.02777e-12	-0.319867	0.0251274	-0.062674	0.789839	-0.689635	1.18127e-09	-0.0275927	0.928872	0.24506	0.172508
Type IV pilus assembly PilZ		SPHCH_RS00100	-0.209171	0.732791	0.0112339	1	-0.198371	0.857618	0.138909	0.798909	0.0158875	1	0.053203	0.987006
Lysine--tRNA ligase (EC 6.1.1.6) (Lysyl-tRNA synthetase) (LysRS)	lysS	SPHCH_RS00105	-1.21888	1.66521e-31	-0.00803782	0.978254	0.137638	0.397453	-0.94505	1.45901e-13	0.121879	0.531345	0.0472697	0.881461
Error-prone DNA polymerase (EC 2.7.7.7)	dnaE2	SPHCH_RS00115	0.0431337	0.829978	-0.373987	0.0406513	0.0380756	0.923425	0.447266	0.00684421	-0.0571692	0.870898	1.46369	4.59302e-27
Putative nucleotidyltransferase		SPHCH_RS00120	-0.288023	0.0939346	-0.423919	0.0157065	0.0216272	0.955014	0.283277	0.0755335	0.114889	0.778407	1.9262	4.2422e-45
Uncharacterized protein		SPHCH_RS00125	-0.446688	0.0331061	-0.713492	0.0735441	-0.58287	0.0533486	-0.710615	0.000325659	-0.589508	0.151706	2.42994	2.66429e-47
Uncharacterized protein		SPHCH_RS00130	-1.15378	5.03276e-21	0.180728	0.223086	0.264318	0.119723	3.52053	3.84343e-172	0.224356	0.481058	-0.0337048	0.958528
Procollagen-proline dioxygenase (EC 1.14.11.2)		SPHCH_RS00135	-0.427073	0.00792814	-0.265863	0.238741	-0.198859	0.439379	-0.0615577	0.764676	-0.0126936	1	-0.147674	0.69665
Ribonuclease E (RNase E) (EC 3.1.26.12)	rne	SPHCH_RS00140	0.396166	6.38883e-06	0.393623	0.000200104	0.452952	5.69026e-07	1.04473	7.24753e-24	0.393472	0.000115269	-0.559999	1.32588e-05
Cell wall hydrolase/autolysin		SPHCH_RS00145	0.299513	0.0567383	-0.172332	0.502796	-0.220682	0.526074	0.659407	8.17572e-05	-0.290231	0.438803	-0.718301	0.000847298
Peptidoglycan glycosyltransferase (EC 2.4.1.129)		SPHCH_RS00150	-0.470806	1.82187e-06	-0.119938	0.388605	-0.0327652	0.879309	-0.521425	1.83085e-05	-0.0239174	0.927546	-0.11152	0.564419
Peptide chain release factor 2 (RF-2)	prfB	SPHCH_RS00155	-1.3237	4.12508e-36	0.0371685	0.853432	0.21822	0.144043	-0.447995	0.000202238	0.363022	0.00298709	0.268831	0.0740455
Methyltransferase type 11		SPHCH_RS00160	-0.972795	6.57259e-16	-0.407326	0.00453692	-0.166072	0.493749	-0.6322	8.05378e-06	-0.176339	0.414209	-0.171871	0.407817
Type IV pilus assembly PilZ		SPHCH_RS00165	-1.02824	2.09567e-08	-0.488662	0.0240741	-0.408008	0.135598	-1.70295	1.18684e-14	-0.3257	0.286553	0.241632	0.371413
Uncharacterized protein		SPHCH_RS00170	1.86403	2.34056e-76	0.0306114	0.892024	0.0668955	0.786807	1.28409	1.63062e-21	-0.0867334	0.761927	-0.0189319	0.983606
Toxic anion resistance family protein		SPHCH_RS00175	1.74902	4.17318e-68	0.533813	2.49911e-07	0.327209	0.00536093	1.38413	3.80724e-28	0.207162	0.2629	0.0114535	0.99151
GTP-binding protein TypA		SPHCH_RS00180	-1.54889	7.88382e-70	-0.0342572	0.837616	0.147758	0.212659	-1.95398	4.55364e-70	0.163664	0.219801	0.341096	0.00369884
Uncharacterized protein		SPHCH_RS00185	-0.7392	1.21035e-08	-0.512814	0.000466797	-0.427935	0.0223046	-1.23593	4.69499e-16	-0.310981	0.116859	-0.00233987	1
Na+ dependent nucleoside transporter domain protein		SPHCH_RS00190	-0.43058	0.000117248	-0.399813	0.00551044	-0.170502	0.358366	-1.05632	2.88991e-14	-0.0744257	0.778808	0.030974	0.947262
Uncharacterized protein		SPHCH_RS00195	-0.125444	0.498865	0.160904	0.493615	-0.366066	0.203677	-0.802902	5.50539e-06	-0.424278	0.162516	-0.11393	0.756433
Methyltransferase		SPHCH_RS00200	-0.525139	0.140356	-0.850071	0.0879294	-0.903502	0.0634386	5.66964	1.11601e-268	0.199884	0.770798	0.835054	0.0795768
Uncharacterized protein		SPHCH_RS00205	-0.483781	0.010132	-0.237752	0.348751	-0.0599901	0.907174	4.75335	2.157e-230	0.317877	0.328053	0.508635	0.0648796
Diguanylate cyclase		SPHCH_RS00210	0.731007	3.33335e-05	-0.0728039	0.854773	-0.316744	0.368583	-0.587579	0.00653398	-0.346791	0.42832	0.0558046	0.961639
ATP/cobalamin adenosyltransferase (EC 2.5.1.17)		SPHCH_RS00215	0.19315	0.131052	0.136936	0.363963	0.0250467	0.926056	0.609728	1.83888e-06	-0.101833	0.636059	-0.249563	0.116069
Uncharacterized protein		SPHCH_RS00220	0.445396	0.00129945	0.638455	0.000277405	-0.0931938	0.820188	1.01741	3.96095e-14	-0.043689	0.923964	0.120966	0.714934
Glutamyl/glutaminyl-tRNA synthetase, class Ic, catalytic domain protein		SPHCH_RS00225	1.65379	1.09679e-31	0.275257	0.13584	0.0387605	0.927156	2.9172	5.93723e-102	-0.228885	0.40057	0.0566169	0.912649
HNH endonuclease		SPHCH_RS00230	1.31199	2.94084e-23	-0.0653439	0.825283	-0.0308576	0.946928	0.734972	5.42178e-05	-0.256671	0.403618	-0.654168	0.000933205
Transcriptional regulator, Crp/Fnr family		SPHCH_RS00235	-0.596743	0.0252721	-0.213121	0.564048	-0.2787	0.494364	5.75883	0	0.67214	0.00669231	1.19127	0.000284648
Valine--tRNA ligase (EC 6.1.1.9) (Valyl-tRNA synthetase) (ValRS)	valS	SPHCH_RS00240	-0.82381	1.95844e-20	0.0200539	0.911672	0.181492	0.113537	-0.627026	1.55904e-08	0.137722	0.337638	0.124311	0.450667
MATE efflux family protein		SPHCH_RS00245	-0.55542	1.88062e-08	-0.00512279	0.990393	0.05039	0.819962	-0.507364	1.98225e-05	0.118356	0.507318	-0.139424	0.404124
Uncharacterized protein		SPHCH_RS00250	1.09014	3.07047e-07	0.100703	0.864424	-0.0784224	0.902367	1.073	3.12955e-08	-0.377789	0.469584	-0.16625	0.781796
Putative succinyltransferase		SPHCH_RS00255	0.346809	0.0134909	0.340881	0.052797	0.0692857	0.856385	0.955245	9.42469e-13	0.112298	0.761557	0.300749	0.120023
Luciferase family oxidoreductase, group 1		SPHCH_RS00260	4.70923	0	2.54863	1.54275e-105	0.519631	0.000396546	3.75621	5.53313e-141	-0.156054	0.689819	0.39841	0.0864051
Hpt domain protein		SPHCH_RS00265	-1.32876	6.53193e-13	-0.56812	0.00679628	-0.0520206	0.907174	-0.913183	2.21852e-06	-0.166625	0.625927	-0.243728	0.398681
Putative redox protein		SPHCH_RS00270	-1.05678	7.90704e-11	-0.226122	0.255863	-0.236616	0.322103	-0.994166	4.21223e-09	-0.32658	0.159396	0.0766352	0.809348
GTPase Der (GTP-binding protein EngA)	der	SPHCH_RS00275	-0.838406	9.78133e-13	-0.161515	0.293328	-0.0212633	0.954673	-0.6559	2.10831e-06	-0.00295411	1	0.279447	0.0705779
Pyrrolo-quinoline quinone repeat-containing protein		SPHCH_RS00280	-0.702764	2.75394e-15	-0.149721	0.220487	0.0301161	0.874256	-0.2652	0.022295	0.0139499	0.960851	0.189607	0.172508
Uncharacterized protein		SPHCH_RS00285	-0.802385	3.95059e-12	-0.367037	0.047371	-0.141434	0.512725	-0.972645	1.47308e-11	-0.335976	0.0820069	-0.0854028	0.781796
3-methyl-2-oxobutanoate hydroxymethyltransferase (EC 2.1.2.11) (Ketopantoate hydroxymethyltransferase) (KPHMT)	panB	SPHCH_RS00290	-0.742629	6.46781e-11	-0.126513	0.462848	-0.0410049	0.886025	-0.645585	4.33309e-06	-0.113527	0.626301	0.0363545	0.931614
TonB-dependent receptor		SPHCH_RS00295	-0.718466	0.000658086	0.188556	0.493932	-0.894954	0.000155191	-0.681696	0.0016975	1.84756	2.83915e-28	2.12067	4.06976e-47
Uncharacterized protein		SPHCH_RS00300	0.530887	0.368825	1.01703	0.06032	-0.949641	0.339504	0.369826	0.525233	2.37466	8.03964e-07	2.19693	3.17996e-08
Uncharacterized protein		SPHCH_RS00305	-0.65287	3.2598e-06	1.1595	2.29644e-15	-0.222666	0.275591	-0.453055	0.00318446	0.0402757	0.903693	0.0300589	0.947262
Uncharacterized protein		SPHCH_RS00310	-0.759585	1.80071e-11	0.0419831	0.834563	0.0481518	0.84841	-0.745073	1.56241e-07	0.106286	0.676139	-0.231426	0.192041
Putative methyltransferase		SPHCH_RS00315	-0.495889	0.000131595	0.151658	0.470175	-0.00426364	1	-0.381785	0.0223498	0.210007	0.381626	0.299979	0.0990591
Type II secretion system protein E		SPHCH_RS00320	0.126951	0.517188	0.537464	0.00699053	-0.145257	0.639246	-0.481734	0.00457845	0.0224813	0.980997	0.119778	0.720366
ATP synthase epsilon chain (ATP synthase F1 sector epsilon subunit) (F-ATPase epsilon subunit)	atpC	SPHCH_RS00325	-1.3339	3.36884e-42	-0.660638	6.15003e-05	-0.501	3.91781e-05	-2.1914	3.62048e-76	-0.22536	0.120026	0.180728	0.213159
ATP synthase subunit beta (EC 3.6.3.14) (ATP synthase F1 sector subunit beta) (F-ATPase subunit beta)	atpD	SPHCH_RS00330	-1.34314	7.4585e-42	0.00617602	0.984586	0.0817144	0.676177	-1.66537	5.37774e-40	0.142498	0.409065	0.285852	0.0456374
ATP synthase gamma chain (ATP synthase F1 sector gamma subunit) (F-ATPase gamma subunit)	atpG	SPHCH_RS00335	-1.47525	2.11485e-41	-0.0117513	0.965399	-0.0399485	0.870238	-1.72682	1.17845e-35	0.0494352	0.842512	0.0812366	0.759313
Lysine exporter protein (LYSE/YGGA)		SPHCH_RS00340	-1.14694	1.25601e-38	-0.245666	0.0301686	-0.123269	0.374464	-1.61392	1.51858e-43	-0.140238	0.409499	0.513459	5.24446e-06
ATP synthase subunit alpha (EC 3.6.3.14) (ATP synthase F1 sector subunit alpha) (F-ATPase subunit alpha)	atpA	SPHCH_RS00345	-1.54691	1.9097e-61	-0.0444354	0.791132	0.0862035	0.615156	-1.87381	1.03501e-60	0.184427	0.179198	0.440749	0.000101551
ATP synthase subunit delta (ATP synthase F(1) sector subunit delta) (F-type ATPase subunit delta) (F-ATPase subunit delta)	atpH	SPHCH_RS00350	-1.49343	2.01836e-32	-0.139194	0.442036	0.0227303	0.950322	-1.49311	2.09414e-25	0.103492	0.641516	0.384083	0.0106624
Peptidase S1 and S6 chymotrypsin/Hap		SPHCH_RS00355	-0.122784	0.31832	-0.0944831	0.537574	-0.0381186	0.869945	-0.270345	0.0446104	-0.0696306	0.761927	-0.323451	0.0250987
Ada DNA repair protein and transcriptional regulator, AraC family		SPHCH_RS00360	1.06569	1.1737e-20	0.632993	1.20712e-05	-0.164547	0.512051	0.694763	2.52433e-06	-0.212227	0.38441	-0.17462	0.493744
Uncharacterized protein		SPHCH_RS00365	-0.109926	0.378902	-0.33233	0.0105694	-0.160196	0.395072	-0.528872	2.32388e-05	-0.0773737	0.76048	-0.230826	0.147001
Primosomal protein N' (EC 3.6.4.-) (ATP-dependent helicase PriA)	priA	SPHCH_RS00370	-0.292464	0.00382643	-0.138855	0.304786	-0.0593472	0.765744	-0.472112	0.00011834	-0.0976108	0.60776	-0.362328	0.00441051
Uncharacterized protein		SPHCH_RS00375	-1.09725	6.48124e-12	-0.424481	0.0172752	-0.069202	0.844325	-1.06398	1.49012e-08	-0.164844	0.580268	-0.513898	0.0125481
Probable transaldolase (EC 2.2.1.2)	tal	SPHCH_RS00380	-0.985003	7.8494e-24	-0.139556	0.307587	0.146798	0.318164	-0.898855	1.94288e-13	0.15064	0.371069	0.447963	0.000158407
Uncharacterized protein		SPHCH_RS00385	-0.889764	1.34117e-17	0.0900194	0.623497	0.208237	0.179033	-0.373943	0.00120623	0.111636	0.61058	0.230957	0.223426
Acyltransferase 3		SPHCH_RS00390	0.857396	0.00380662	-0.252092	0.665957	-0.703199	0.187436	-0.968781	0.00410826	-0.533455	0.38441	0.218985	0.758793
GntR domain protein		SPHCH_RS00395	0.192527	0.244011	0.0415884	0.884894	0.226215	0.338344	-0.0556348	0.762132	0.126337	0.682371	-0.00376919	1
Heme A synthase (HAS) (EC 1.3.-.-) (Cytochrome aa3-controlling protein)	ctaA	SPHCH_RS00400	-0.233521	0.0577394	-0.125376	0.451092	0.190674	0.268136	-0.469981	0.000540215	-0.250614	0.220953	-0.439298	0.00151051
50S ribosomal protein L13	rplM	SPHCH_RS00405	-1.68975	9.14729e-56	-0.183932	0.328421	-0.0693837	0.786047	-2.08961	1.91825e-62	0.158302	0.408265	0.64619	1.12338e-06
30S ribosomal protein S9	rpsI	SPHCH_RS00410	-1.57677	2.73842e-57	-0.385282	0.000524914	-0.0247122	0.923123	-2.15984	3.86081e-62	0.115416	0.531692	0.823651	1.11145e-13
Heme exporter protein B		SPHCH_RS00415	0.379521	0.0057634	-0.364672	0.0493379	-0.284531	0.328205	0.145772	0.416972	-0.166169	0.699273	-0.250225	0.311501
Heme exporter protein CcmA (EC 3.6.3.41)		SPHCH_RS00420	0.217125	0.137439	-0.243903	0.254315	0.130024	0.687579	0.273457	0.120835	-0.186322	0.562513	-0.195923	0.492555
Uncharacterized protein		SPHCH_RS00425	-0.175814	0.438607	-0.0151327	0.994203	-0.0725645	0.894365	-0.0110582	0.98371	0.0997342	0.849847	-0.168327	0.714151
Putative pterin-4-alpha-carbinolamine dehydratase (PHS) (EC 4.2.1.96) (4-alpha-hydroxy-tetrahydropterin dehydratase) (Pterin carbinolamine dehydratase) (PCD)		SPHCH_RS00430	-0.220609	0.543861	-0.32974	0.389493	0.0475541	0.973099	-0.0333796	0.962254	-0.350076	0.600812	0.359674	0.332598
Uncharacterized protein		SPHCH_RS00435	-0.341495	0.0196718	-0.082618	0.74966	0.183765	0.471828	0.268427	0.0512918	0.121991	0.684425	0.0315141	0.963363
Patatin-related protein		SPHCH_RS00440	1.07862	8.02916e-19	-0.0468351	0.869589	-0.0683636	0.789839	2.25176	4.08835e-80	-0.168314	0.510675	-0.464287	0.00215983
Endonuclease/exonuclease/phosphatase		SPHCH_RS00445	0.327227	0.146116	0.246883	0.537224	0.257356	0.499628	3.35708	4.98433e-102	0.0604992	0.93616	0.661091	0.0074339
DNA repair protein RadA	radA	SPHCH_RS00450	-0.0958421	0.582403	-0.0118782	0.986736	0.0585222	0.860486	0.0670372	0.703503	0.0992189	0.757239	2.07555	6.99257e-57
Colicin V production protein		SPHCH_RS00455	-0.470069	6.73774e-05	-0.67242	5.15855e-06	-0.408957	0.0532665	-0.832664	2.81765e-09	-0.196251	0.351569	0.548959	5.00112e-05
NADPH:quinone reductase (EC 1.6.5.5)		SPHCH_RS00460	-0.399734	0.000141158	-0.137053	0.385748	-0.0662547	0.79723	-0.314398	0.0199091	-0.0507651	0.854173	0.031084	0.931614
Acetyl-CoA acetyltransferase (EC 2.3.1.16)		SPHCH_RS00465	0.29057	0.122719	-0.126355	0.657007	-0.214761	0.504032	0.354409	0.0312198	0.100537	0.818327	-0.299322	0.375713
MaoC domain protein dehydratase		SPHCH_RS00470	0.287059	0.433577	-0.448359	0.345375	-0.186205	0.831218	0.181956	0.563076	-0.453613	0.500106	-0.352083	0.580633
Acyl-CoA dehydrogenase domain-containing protein		SPHCH_RS00475	-0.0647321	0.809696	-0.0316664	0.926203	-0.0562615	0.910584	0.365389	0.033842	-0.0996751	0.819034	-0.575807	0.0134472
Acyl-CoA dehydrogenase domain-containing protein		SPHCH_RS00480	0.3473	0.0602797	0.122555	0.700471	-0.145505	0.734317	0.484386	0.00611622	-0.0890145	0.874617	-0.503541	0.061803
Isovaleryl-CoA dehydrogenase (EC 1.3.8.4)		SPHCH_RS00485	0.127206	0.593979	0.172841	0.525101	0.094517	0.82335	0.283777	0.158713	0.0172021	0.997718	-0.239266	0.432861
Thioesterase superfamily protein		SPHCH_RS00490	-0.178102	0.661853	0.0125402	0.996318	0.18773	0.789839	0.380518	0.203432	-0.14251	0.850953	-0.209671	0.765247
O-succinylbenzoate--CoA ligase (EC 6.2.1.26)		SPHCH_RS00495	0.148181	0.272614	0.0897546	0.758938	0.0722735	0.806428	0.539482	0.000216753	0.113745	0.67456	-0.108334	0.725338
3-hydroxybutyryl-CoA epimerase (EC 5.1.2.3)		SPHCH_RS00500	-0.0444823	0.791258	0.247418	0.264749	0.214862	0.275591	0.25251	0.0845793	0.0887009	0.765587	0.185229	0.356887
Carbonyl reductase (NADPH) (EC 1.1.1.184)		SPHCH_RS00505	0.608018	0.00414848	1.26132	6.87531e-10	0.177241	0.701699	0.271666	0.169869	-0.106656	0.844594	-0.0865337	0.912649
BLUF domain protein		SPHCH_RS00510	0.273009	0.0205439	0.636078	9.58995e-07	-0.0817791	0.787038	0.372399	0.00863868	-0.0410689	0.904391	-0.0828054	0.780954
Uncharacterized protein		SPHCH_RS00515	0.14714	0.768319	-0.344266	0.601246	-0.802502	0.333827	0.531859	0.101398	-0.734873	0.399538	0.0477292	0.998982
Two component transcriptional regulator, LuxR family		SPHCH_RS00520	-0.0190828	0.970514	-0.477215	0.0357808	-0.37287	0.202989	4.09845	1.73867e-137	0.616629	0.00661014	0.804021	0.000172757
Uncharacterized protein		SPHCH_RS00525	0.30726	0.368513	-0.476189	0.305317	0.174425	0.81892	4.80591	1.58143e-184	0.988929	0.00177662	0.63138	0.205022
Alpha amylase catalytic region		SPHCH_RS00530	0.0737393	0.685795	0.353558	0.0412471	-0.0611441	0.857068	-0.240085	0.126898	-0.0228179	0.971346	-0.0214309	0.985826
Sulfatase		SPHCH_RS00535	0.135988	0.713149	-0.034843	0.945639	-0.0598629	0.928322	-0.0445987	0.889728	-0.677168	0.141273	-0.0405433	0.980497
Cytochrome c class I		SPHCH_RS00540	-0.252182	0.671732	-0.398483	0.514749	-0.559113	0.530208	0.376449	0.369705	-0.69775	0.419254	-0.197028	0.878704
Uncharacterized protein		SPHCH_RS00545	0.614676	0.514656	NA	NA	0.106598	1	0.748102	0.26988	NA	NA	0.126655	1
Cytochrome c oxidase subunit III		SPHCH_RS00550	0.335065	0.580692	0.0693048	0.984586	-0.274095	0.840949	1.10615	0.00178917	-0.811097	0.402109	0.158594	0.955322
Cytochrome c oxidase subunit III		SPHCH_RS00555	-0.402943	0.515048	-0.282276	0.712347	-0.420701	0.641203	0.538321	0.174953	-0.0437416	0.997718	-0.754666	0.356918
Cytochrome c oxidase subunit I		SPHCH_RS00560	0.544499	0.118127	0.237906	0.612223	-0.104391	0.90897	0.527364	0.0660032	0.0317074	1	-0.408602	0.492327
Cytochrome c oxidase subunit II		SPHCH_RS00565	0.477328	0.000320235	1.29443	6.2371e-26	-0.57067	0.000293039	0.423078	0.0219789	-0.520969	0.00584998	0.0246413	0.980506
Uncharacterized protein		SPHCH_RS00570	-0.732172	0.00136625	-0.459771	0.180578	-0.407187	0.220766	-1.04453	6.96609e-06	-0.663686	0.0400697	-0.105844	0.852653
Uncharacterized protein		SPHCH_RS00575	0.240087	0.670743	0.431126	0.460136	0.0336665	0.99199	0.290567	0.527811	-0.320742	0.810537	-0.45274	0.637399
TadE family protein		SPHCH_RS00580	0.901426	0.212853	0.942959	0.241024	-0.0583751	1	0.283596	0.759482	1.06051	0.326024	0.487608	0.772161
Cell shape determining protein, MreB/Mrl family		SPHCH_RS00585	-2.54209	2.71981e-72	0.359293	0.00889077	-0.0422724	0.895339	-2.38228	1.91182e-35	0.246469	0.285911	0.828558	8.11149e-10
Fructose-1,6-bisphosphatase class 1 (FBPase class 1) (EC 3.1.3.11) (D-fructose-1,6-bisphosphate 1-phosphohydrolase class 1)	fbp	SPHCH_RS00590	-0.792115	5.5774e-10	-0.0318109	0.904598	0.0420302	0.902711	-0.694173	8.95914e-06	-0.0411646	0.905882	0.0880306	0.771733
Uncharacterized protein		SPHCH_RS00595	0.419331	0.000632692	-0.119233	0.642881	0.010635	0.988976	0.657417	2.5957e-05	-0.169537	0.610991	-0.98393	1.06557e-09
Probable membrane transporter protein		SPHCH_RS00600	0.000626986	1	-0.404459	0.000552583	-0.323488	0.0188995	-0.00710557	0.979464	-0.272571	0.082933	-0.517146	3.31508e-05
Uncharacterized protein		SPHCH_RS00605	-0.483896	0.00530734	-0.304733	0.124588	-0.176631	0.539952	-1.52796	3.79124e-19	0.0852588	0.805314	-0.293895	0.157388
Putative bacteriophage N4 adsorption protein B		SPHCH_RS00610	-0.68435	1.08106e-09	-0.242232	0.119029	-0.309853	0.0749473	-1.75984	1.96731e-31	0.159247	0.44787	0.139214	0.496858
Na(+)/H(+) antiporter NhaA (Sodium/proton antiporter NhaA)	nhaA	SPHCH_RS00615	-0.490021	6.60925e-06	-0.342537	0.0100741	-0.231628	0.142096	-0.476543	0.000437735	-0.246028	0.198631	-0.178661	0.302377
Uncharacterized protein		SPHCH_RS00620	-0.380979	0.137944	0.162621	0.638446	-0.13926	0.786807	0.264679	0.290327	-0.143614	0.794621	0.00839579	1
Uncharacterized protein		SPHCH_RS00625	0.165211	0.649762	0.0825261	0.868849	0.0884242	0.895538	0.258068	0.402546	0.0262198	0.991762	-0.284452	0.617713
Uncharacterized protein		SPHCH_RS00630	-1.59986	8.81054e-33	-0.595854	1.4091e-05	-0.137106	0.523455	1.73778	1.31926e-41	0.0223303	0.954593	-0.419384	0.0130216
Succinate--CoA ligase [ADP-forming] subunit beta (EC 6.2.1.5) (Succinyl-CoA synthetase subunit beta) (SCS-beta)	sucC	SPHCH_RS00635	-0.704154	6.01476e-15	0.0372063	0.833169	0.625149	1.3023e-12	-0.416336	0.000536077	0.201189	0.139445	-0.152053	0.333913
Electron transfer flavoprotein alpha/beta-subunit		SPHCH_RS00640	-0.257698	0.0226018	0.494834	0.000131451	0.703292	3.19421e-11	0.158725	0.251281	0.557827	1.36942e-05	0.287382	0.0491191
Electron transfer flavoprotein alpha subunit		SPHCH_RS00645	-0.298523	0.00654795	-0.240681	0.077578	0.0812656	0.664023	-0.372559	0.00286013	-0.0916016	0.630101	0.355041	0.00473958
17 kDa surface antigen		SPHCH_RS00650	-0.355054	0.258587	-0.574368	0.120811	-0.919206	0.0229603	5.4821	3.85847e-182	0.672417	0.0866679	1.27041	0.000141142
Uncharacterized protein		SPHCH_RS00655	-0.129114	0.780795	-0.68273	0.0449334	-0.406637	0.390992	5.29614	4.03217e-252	0.58094	0.111716	1.1595	1.89419e-05
Uncharacterized protein		SPHCH_RS00660	1.05769	8.44868e-07	0.447478	0.113742	0.368457	0.276434	0.836572	3.17044e-05	0.118153	0.831157	0.337499	0.36594
Uncharacterized protein		SPHCH_RS00665	0.574646	0.00420237	0.318403	0.236133	-0.281585	0.534109	0.739142	0.000139319	-0.0408065	0.967689	-0.205955	0.656226
Uncharacterized protein		SPHCH_RS00670	0.513871	0.00217282	0.133577	0.612223	0.0314074	0.971118	0.880191	5.31677e-06	-0.235732	0.430279	-0.42148	0.0569512
Uncharacterized protein		SPHCH_RS00675	0.926722	0.000508723	-0.274717	0.569973	-0.248265	0.692849	0.511185	0.079797	-0.359817	0.554354	0.0879912	0.931614
Uncharacterized protein		SPHCH_RS00680	0.0673704	0.792208	0.325375	0.164612	0.40487	0.130527	0.837153	5.02731e-05	0.0966344	0.830903	0.512285	0.0246151
UvrABC system protein A (UvrA protein) (Excinuclease ABC subunit A)	uvrA	SPHCH_RS00685	1.48335	1.92081e-46	0.338944	0.0234928	0.197828	0.20558	1.2985	3.17257e-25	0.30869	0.0270935	0.854817	1.14843e-13
Endolytic peptidoglycan transglycosylase RlpA (EC 4.2.2.-)	rlpA	SPHCH_RS00690	-0.430494	0.0397195	-0.792363	0.000466686	-0.59783	0.0349123	-0.775099	0.000333803	-0.10143	0.852201	0.226726	0.483292
Uncharacterized protein		SPHCH_RS00695	2.06895	4.23105e-45	3.81159	1.01531e-157	0.622138	0.00527764	-1.84314	4.02381e-10	0.229695	0.630101	-0.182894	0.682299
Two component transcriptional regulator, LytTR family		SPHCH_RS00700	1.29692	2.37817e-36	0.0975665	0.475394	0.0176483	0.946318	-2.85534	6.70199e-104	-0.0137943	0.965984	-0.632692	9.9597e-08
Putative signal transduction histidine kinase		SPHCH_RS00705	0.98582	4.01666e-25	0.0211824	0.910716	-0.0124109	0.971118	-3.22997	3.47719e-133	-0.0453211	0.828712	-0.587373	2.57637e-07
Uncharacterized protein		SPHCH_RS00710	-0.388443	0.627937	0.0453102	0.979057	-0.516241	0.749898	5.13089	1.51827e-97	0.839685	0.401663	0.588147	0.596924
Uncharacterized protein		SPHCH_RS00715	0.131963	0.507175	1.17424	1.19596e-13	0.0241531	0.973008	3.33207	7.75206e-131	0.287242	0.336662	0.373304	0.238386
Putative transcriptional regulator, ModE family		SPHCH_RS00720	0.0743605	0.814372	-0.417474	0.0557025	-0.39445	0.16419	1.6455	2.10396e-29	-0.61752	0.0282766	-0.0759887	0.882375
Uncharacterized protein		SPHCH_RS00725	0.722083	3.62961e-10	0.919826	3.02134e-12	0.0888975	0.742285	2.2952	1.17302e-66	0.0774292	0.777567	-0.0352241	0.939433
CinA domain protein		SPHCH_RS00730	-1.04836	7.97992e-05	-1.20606	0.000157376	-1.31352	9.00287e-05	3.66458	4.72834e-130	-0.399523	0.347227	-0.527979	0.100071
TonB-dependent receptor		SPHCH_RS00735	-1.97074	1.90169e-55	-1.26767	4.4991e-21	-0.55852	0.000127363	-2.82579	1.95674e-70	-0.287449	0.0864128	-1.20493	3.58774e-20
TonB-dependent receptor		SPHCH_RS00740	-2.51948	2.12561e-82	-0.968608	5.35841e-13	-0.375947	0.0164196	-2.99009	1.32266e-82	0.0112981	0.991762	-1.042	2.37023e-15
Putative ABC transporter permease		SPHCH_RS00745	-2.4677	1.41286e-69	-1.25947	3.13235e-25	-0.525006	0.00123566	-2.81299	1.82096e-69	-0.203589	0.337638	-1.14996	2.30869e-18
Putative ABC transporter permease		SPHCH_RS00750	-2.76463	4.67358e-111	-1.25339	1.7698e-26	-0.356437	0.0211814	-3.44472	6.43239e-72	-0.144207	0.451382	-0.96907	8.62246e-15
ABC transporter related protein		SPHCH_RS00755	-2.47561	1.00775e-57	-1.31441	2.99322e-18	-0.395997	0.0157488	-3.93081	1.41132e-88	-0.206732	0.49798	-1.10378	1.39115e-14
TonB-dependent siderophore receptor		SPHCH_RS00760	-3.00528	1.61176e-101	-1.25515	7.92082e-27	-0.316789	0.0517884	-3.42107	9.39245e-97	-0.266454	0.151706	-1.27859	1.56221e-21
Uncharacterized protein		SPHCH_RS00775	-0.293089	0.175585	-0.358617	0.181359	-0.249952	0.459124	0.138365	0.539243	-0.227002	0.560213	0.0191094	0.998982
L-iditol 2-dehydrogenase (EC 1.1.1.14)		SPHCH_RS00780	-0.152239	0.757624	-0.450947	0.330806	-0.587991	0.318085	0.514408	0.0650881	-0.472926	0.490535	-0.140307	0.899908
Uncharacterized protein		SPHCH_RS00785	0.0577679	0.97968	0.331244	0.682434	0.535315	0.586338	0.959614	0.0431846	0.436825	0.691658	0.0163123	1
3-oxoacyl-(Acyl-carrier-protein) reductase (EC 1.1.1.100)		SPHCH_RS00790	0.0303957	0.98693	-0.504129	0.391574	0.184243	0.892292	0.685	0.0783457	0.0536932	1	-0.295505	0.756788
Uncharacterized protein		SPHCH_RS00800	-0.757713	0.207512	0.260096	0.733534	0.155169	0.912088	1.24642	0.000464886	-0.289596	0.830664	-0.91451	0.250465
Aminoglycoside phosphotransferase		SPHCH_RS00805	-0.310336	0.469479	-0.332716	0.449822	0.0300397	1	1.11287	2.01296e-05	0.173701	0.831409	-0.571153	0.250279
Regulatory protein TetR		SPHCH_RS00815	2.32389	2.30582e-18	4.48853	1.53667e-55	0.211095	0.821418	6.05003	1.22649e-264	-0.203707	0.850451	0.317455	0.650491
Fatty acid desaturase		SPHCH_RS00820	0.126186	0.536751	0.566433	0.00150524	0.0182161	0.988976	6.56962	0	-0.16404	0.692994	0.428899	0.0369214
O-succinylbenzoate--CoA ligase (EC 6.2.1.26)		SPHCH_RS00825	-0.0937615	0.629767	0.108574	0.660979	-0.230885	0.409517	6.35313	0	0.181077	0.593145	-0.103174	0.784245
Short-chain dehydrogenase/reductase SDR		SPHCH_RS00830	0.210962	0.618436	0.228042	0.633257	0.544401	0.16599	6.58974	0	0.108213	0.898554	0.0472775	0.98661
Aldehyde dehydrogenase		SPHCH_RS00835	0.129592	0.500096	-0.156061	0.607883	-0.364725	0.204433	5.75458	0	-0.271576	0.442776	-0.501078	0.0408654
TonB-dependent receptor		SPHCH_RS00840	0.0249694	0.964582	-0.107101	0.795806	-0.462519	0.225483	0.731339	0.000253664	-0.20862	0.692774	0.0704372	0.923973
Transcriptional regulator, TetR family		SPHCH_RS00845	-0.738079	4.96053e-10	0.225809	0.159419	0.308069	0.0562985	0.0819177	0.608159	0.0259434	0.949365	-0.117832	0.646727
Enoyl-CoA hydratase/isomerase		SPHCH_RS00855	-0.392266	0.305469	0.193314	0.704081	0.232797	0.749623	-0.20268	0.559265	0.179192	0.830903	0.223322	0.771733
Enoyl-CoA hydratase/isomerase		SPHCH_RS00860	-0.52043	0.0225188	-0.062627	0.850651	-0.111228	0.785563	0.11096	0.671602	0.126698	0.795149	0.0127131	1
3-oxoacyl-(Acyl-carrier-protein) reductase (EC 1.1.1.100)		SPHCH_RS00865	-0.79488	5.73821e-09	-0.205336	0.323227	-0.0484133	0.892292	-0.307867	0.0436337	-0.124998	0.663762	0.301456	0.126784
Long-chain-fatty-acid--CoA ligase (EC 6.2.1.3)		SPHCH_RS00870	-0.371303	0.0867758	-0.140858	0.608439	-0.0892476	0.81892	0.539651	0.000755963	-0.0296321	0.954194	-0.432817	0.0557987
Uncharacterized protein		SPHCH_RS00875	-0.350151	0.524202	0.116246	0.889297	0.530711	0.424673	0.979205	0.00175137	0.205346	0.88781	-0.0231799	1
Thioesterase superfamily protein		SPHCH_RS00880	0.221168	0.636137	0.79717	0.0147633	0.675605	0.120507	0.931039	0.000720002	0.221322	0.810537	0.147218	0.913463
2,4-dienoyl-CoA reductase (NADPH) (EC 1.3.1.34)	fadH	SPHCH_RS00885	0.327713	0.200505	0.697974	0.0159564	0.238761	0.623775	1.21447	2.64345e-08	0.491672	0.248536	-0.285892	0.557747
Butyryl-CoA dehydrogenase (EC 1.3.8.1)		SPHCH_RS00890	-0.139005	0.661075	0.0382317	0.951076	0.362232	0.257944	0.461213	0.031991	0.179574	0.701801	-0.839335	0.0113896
2-nitropropane dioxygenase NPD		SPHCH_RS00895	-0.70229	0.0295455	-0.0901093	0.886807	0.28572	0.535368	0.358358	0.178665	0.411447	0.370561	-0.142677	0.875465
Long-chain-acyl-CoA dehydrogenase (EC 1.3.8.8)		SPHCH_RS00900	-0.659944	0.0228378	0.162577	0.660039	0.0211717	1	0.359773	0.0896434	-0.205034	0.681695	-0.0106904	1
Acetyl-CoA acetyltransferase (EC 2.3.1.16)		SPHCH_RS00905	-0.717791	0.0123335	-0.272781	0.391639	-0.162839	0.748438	0.18453	0.432953	0.0459577	0.965597	-0.0603111	0.952539
3-hydroxybutyryl-CoA epimerase (EC 5.1.2.3)		SPHCH_RS00910	-0.900485	1.22181e-11	-0.175376	0.34927	0.09038	0.757443	-0.162155	0.304272	0.0482347	0.905322	-0.137302	0.597659
3-hydroxy-2-methylbutyryl-CoA dehydrogenase (EC 1.1.1.178)		SPHCH_RS00915	-0.605427	0.0573063	0.070271	0.889297	0.0974361	0.897972	0.089595	0.756064	-0.0255519	1	-0.162779	0.813702
Enoyl-CoA hydratase/isomerase		SPHCH_RS00920	-0.105373	0.804133	0.394245	0.269801	0.00202484	1	0.729376	0.00220634	-0.0385401	0.982944	-0.0296073	1
Alpha-methylacyl-CoA racemase (EC 5.1.99.4)		SPHCH_RS00925	-0.0510644	0.884583	-0.0847089	0.833039	-0.133736	0.7866	0.410886	0.0388326	0.253258	0.532709	0.0351302	0.979746
Uncharacterized protein		SPHCH_RS00930	-0.114262	0.716886	0.0553269	0.911688	0.000762886	1	0.521373	0.0163225	0.268756	0.62073	-0.413851	0.23788
tRNA (guanine-N(7)-)-methyltransferase (EC 2.1.1.33) (tRNA (guanine(46)-N(7))-methyltransferase) (tRNA(m7G46)-methyltransferase)	trmB	SPHCH_RS00935	-1.54428	2.75983e-28	-0.0448483	0.837616	0.199367	0.287563	-1.90867	5.83761e-33	0.267823	0.111716	0.24569	0.09989
Uncharacterized protein		SPHCH_RS00940	-0.0310809	1	-0.761733	0.388983	-1.64922	0.126479	-0.635978	0.30232	0.21302	0.905835	0.612449	0.450667
Methyl-accepting chemotaxis sensory transducer with Pas/Pac sensor		SPHCH_RS00945	-1.57159	3.78823e-06	-0.60024	0.0776702	-0.775507	0.0775834	-1.51325	3.88043e-06	-0.0680378	0.953944	0.557929	0.153011
S-adenosylmethionine synthase (AdoMet synthase) (EC 2.5.1.6) (MAT) (Methionine adenosyltransferase)	metK	SPHCH_RS00950	-1.90385	2.93416e-79	-0.182049	0.23128	-0.171017	0.198072	-1.25388	1.02505e-25	0.457948	2.1748e-05	0.260486	0.052179
Apolipoprotein N-acyltransferase (ALP N-acyltransferase) (EC 2.3.1.-)	lnt	SPHCH_RS00955	-0.733229	2.06663e-12	-0.160292	0.380154	0.214129	0.120507	-1.06393	6.90664e-19	0.139976	0.438803	-0.351892	0.00665399
SNARE associated Golgi protein-like protein		SPHCH_RS00960	-1.01741	1.12649e-20	-0.204752	0.200618	0.0548656	0.840949	-1.23835	3.10807e-24	0.271125	0.108868	0.177084	0.333125
GCN5-related N-acetyltransferase		SPHCH_RS00965	-0.412407	0.00321609	0.278751	0.113766	0.526264	0.000512611	-0.109006	0.535508	0.505232	0.00266968	0.146371	0.557183
Uncharacterized protein		SPHCH_RS00970	1.09133	1.46445e-10	0.443083	0.024609	0.167849	0.623352	1.24809	6.45028e-14	0.209944	0.55302	-0.51767	0.0882623
Uncharacterized protein		SPHCH_RS00975	0.449583	3.20046e-05	0.142329	0.428628	0.306815	0.0550403	0.608535	1.54743e-06	0.224149	0.28608	-0.195389	0.307773
Uncharacterized protein		SPHCH_RS00980	0.113352	0.957791	-0.435983	0.695836	0.479197	0.7253	0.222682	0.772759	-0.487372	0.795149	-0.560536	0.690806
Uncharacterized protein		SPHCH_RS00985	0.133856	0.597361	0.199086	0.456004	0.108844	0.828822	-0.0658511	0.758489	0.00220281	1	-0.0924357	0.859756
GCN5-related N-acetyltransferase		SPHCH_RS00990	2.05367	9.94353e-71	0.0414505	0.891359	0.126356	0.627007	1.64786	6.01707e-32	0.182258	0.458328	0.291062	0.126784
Uncharacterized protein		SPHCH_RS00995	0.153022	0.899918	-0.945684	0.332473	-0.0648322	0.977097	-0.3349	0.630811	-0.171269	0.931356	0.523675	0.631732
Uncharacterized protein		SPHCH_RS01000	-1.29735	0.0114465	-0.950494	0.112315	0.0414521	1	4.40676	3.05932e-103	1.15345	0.0159051	1.33468	0.00056458
Phage portal protein, HK97 family		SPHCH_RS01005	0.39115	0.124564	-0.382885	0.401871	0.0278621	1	1.12974	3.1195e-09	-0.149939	0.806894	0.417338	0.254259
Uncharacterized protein		SPHCH_RS01010	0.0121774	1	-0.136527	1	NA	NA	0.839551	0.176762	0.530381	0.774684	0.426923	0.807442
Phage prohead protease, HK97 family		SPHCH_RS01015	-0.29288	0.831959	-0.647538	0.640972	0.417472	0.806428	1.33567	0.0112386	0.0696924	1	0.5682	0.618592
Phage major capsid protein, HK97 family		SPHCH_RS01020	-0.329017	0.222095	-0.0555013	0.954308	-0.115539	0.847383	0.245596	0.304758	-0.216671	0.706888	-0.0201497	1
Uncharacterized protein		SPHCH_RS01025	0.0612468	0.972808	-0.797712	0.327047	-0.0208052	1	-0.300548	0.630971	-0.189132	0.921512	0.563579	0.532819
NA	NA	SPHCH_RS01035	NA	NA	NA	NA	NA	NA	NA	NA	0.55761	0.705763	0.824571	0.448638
Uncharacterized protein		SPHCH_RS01040	-0.596316	0.00932917	0.857217	1.18712e-05	0.00348557	1	-0.790492	0.000532826	-0.421964	0.154958	-0.425674	0.148701
Phage major tail protein, TP901-1 family		SPHCH_RS01045	-0.163573	0.828489	-1.05438	0.0730496	-0.393799	0.724528	-0.00761296	1	0.0133725	1	0.0295678	1
NA	NA	SPHCH_RS01050	NA	NA	NA	NA	NA	NA	NA	NA	NA	NA	0.981301	0.607017
Uncharacterized protein		SPHCH_RS01060	-0.859273	0.130017	-0.81068	0.231412	-0.637716	0.488591	-0.358491	0.565819	-0.179921	0.918528	0.370488	0.68697
Uncharacterized protein		SPHCH_RS01065	-0.0443301	0.91556	-0.816476	0.0292802	-0.500094	0.188867	-0.113318	0.676915	-0.208246	0.725456	-0.0436932	0.963363
Uncharacterized protein		SPHCH_RS01070	0.186607	0.758098	-0.544312	0.407554	0.0665177	0.999661	0.350919	0.357041	0.130698	0.936784	0.37316	0.635791
Uncharacterized protein		SPHCH_RS01075	-0.19031	0.80165	-1.9218	0.00851531	-1.34566	0.118336	-1.28795	0.0228519	-1.03912	0.366814	-0.381315	0.763393
Uncharacterized protein		SPHCH_RS01080	0.0412387	0.960987	-0.254664	0.547914	-0.034837	0.981833	0.611707	0.0105776	0.28064	0.635083	0.357747	0.40297
Uncharacterized protein		SPHCH_RS01085	-0.653682	0.213086	-1.84003	0.000227955	-1.06524	0.131434	-0.742999	0.0573611	-1.54104	0.0212935	-0.318001	0.691616
OmpA/MotB domain protein		SPHCH_RS01090	-0.929649	3.51738e-15	-0.635616	5.02817e-07	-0.443713	0.000249738	0.540299	0.000129668	-0.328956	0.0218501	0.63563	7.54651e-06
Superoxide dismutase copper/zinc binding protein		SPHCH_RS01095	-0.11235	0.538127	-0.00467328	0.998903	-0.232868	0.336976	3.26164	1.97236e-82	0.128189	0.650474	0.469175	0.0119538
RNA 2',3'-cyclic phosphodiesterase (RNA 2',3'-CPDase) (EC 3.1.4.-)		SPHCH_RS01100	-0.72138	6.1576e-06	-0.211108	0.41468	-0.219449	0.449544	-1.11007	1.98715e-11	-0.389908	0.14492	-0.109662	0.762553
Uncharacterized protein		SPHCH_RS01105	1.09592	7.52549e-26	-0.712113	3.04069e-11	-0.642238	8.50476e-10	-0.0477385	0.752325	-0.614184	1.10931e-05	0.430792	0.0021651
Glutathione S-transferase domain protein		SPHCH_RS01110	1.13887	5.65384e-19	0.0135841	0.978026	-0.189106	0.47572	0.65078	0.000104991	-0.393759	0.142334	-0.102903	0.783397
ATP-dependent Clp protease, ATP-binding subunit clpA	clpA	SPHCH_RS01115	2.38134	1.0549e-132	1.20494	4.72618e-38	0.470447	2.12749e-06	2.89631	1.48929e-133	0.316635	0.00661014	-0.180573	0.224277
Uncharacterized protein		SPHCH_RS01120	1.19466	2.08135e-13	1.00563	4.03828e-07	0.315831	0.265813	1.69341	1.10455e-19	0.00456425	1	-0.126391	0.780954
NAD(P)H quinone oxidoreductase, PIG3 family (EC 1.6.5.5)		SPHCH_RS01125	-0.273412	0.0241991	-0.0426578	0.876559	0.11429	0.602906	-0.292577	0.0351344	0.137972	0.531345	0.22852	0.183185
Metallophosphoesterase		SPHCH_RS01130	0.246642	0.216477	0.118769	0.698208	-0.0537591	0.919158	-1.19239	1.55071e-07	0.28546	0.531991	0.249407	0.398359
Glycosyl transferase group 1		SPHCH_RS01135	2.40301	7.71576e-53	1.22092	4.22722e-09	-0.21455	0.728725	2.09876	1.43273e-22	0.0272724	1	-0.094015	0.923982
Uncharacterized protein		SPHCH_RS01140	0.270501	0.017401	0.445723	2.86442e-05	0.348048	0.00199856	-0.175036	0.196278	0.238114	0.109856	-0.0516893	0.868036
Long-chain-fatty-acid--CoA ligase (EC 6.2.1.3)		SPHCH_RS01145	0.655364	4.80284e-09	-0.0400683	0.861914	0.0695539	0.729849	0.839007	6.17282e-11	-0.158645	0.369618	-0.600283	7.86222e-06
Peptide methionine sulfoxide reductase MsrA (Protein-methionine-S-oxide reductase) (EC 1.8.4.11) (Peptide-methionine (S)-S-oxide reductase) (Peptide Met(O) reductase)	msrA	SPHCH_RS01150	1.57826	1.97175e-35	0.840602	3.65373e-08	0.436369	0.0300808	1.76632	2.34174e-28	0.134229	0.645949	-0.485355	0.0222654
Uncharacterized protein		SPHCH_RS01155	2.12723	5.14263e-65	0.979331	4.01016e-11	0.537019	0.00226076	2.24799	8.90923e-56	0.352554	0.0808928	0.0510638	0.916868
Threonylcarbamoyl-AMP synthase (TC-AMP synthase) (EC 2.7.7.87) (L-threonylcarbamoyladenylate synthase)		SPHCH_RS01160	-0.494036	9.92214e-06	-0.0521978	0.791564	0.0476247	0.866192	-0.23424	0.0816001	0.0678189	0.789193	-0.139138	0.476636
Uncharacterized protein		SPHCH_RS01165	-0.654398	2.51692e-07	-0.466848	0.00381779	-0.123767	0.634083	-0.663464	7.17803e-05	-0.231081	0.312578	-0.241912	0.29431
Putative dehydrogenase		SPHCH_RS01170	-0.546048	8.92503e-08	-0.268121	0.0339266	-0.116674	0.512697	-0.720109	4.30788e-08	-0.0940683	0.670673	0.136061	0.473745
Uncharacterized protein		SPHCH_RS01175	-0.245657	0.860146	-0.906393	0.383549	NA	NA	-0.387056	0.749049	-0.530125	0.805314	-0.403188	0.878704
N-acetyl-gamma-glutamyl-phosphate reductase (AGPR) (EC 1.2.1.38) (N-acetyl-glutamate semialdehyde dehydrogenase) (NAGSA dehydrogenase)	argC	SPHCH_RS01180	-0.281754	0.0130493	0.073228	0.662164	0.171797	0.273717	0.0430629	0.772759	0.173573	0.328533	0.0295587	0.934727
NLP/P60 protein		SPHCH_RS01185	-0.532493	7.97576e-06	-0.587383	8.69291e-06	-0.399521	0.00487752	2.33575	3.92371e-65	-0.281371	0.14492	0.0879125	0.778645
Regulatory protein MarR		SPHCH_RS01190	-0.464703	0.00450328	-0.716095	7.99327e-05	-0.476031	0.0191642	3.9294	2.6174e-119	0.355921	0.0901557	0.856853	0.000314464
Peptidase M17 leucyl aminopeptidase domain protein		SPHCH_RS01195	0.132736	0.318174	0.0205044	0.933179	0.0922887	0.719373	0.28413	0.0284522	0.0226268	0.95865	0.020697	0.973467
Uncharacterized protein		SPHCH_RS01200	0.867357	0.012272	1.15155	0.00355246	-0.418804	0.634083	5.10897	3.73639e-196	0.31261	0.667307	1.06207	0.0073182
Uncharacterized protein		SPHCH_RS01205	1.23502	8.18515e-25	1.404	5.85274e-36	0.383916	0.0111372	3.22181	1.36227e-172	0.282453	0.117099	0.0161587	0.987843
Ribosomal protein S12 methylthiotransferase RimO (S12 MTTase) (S12 methylthiotransferase) (EC 2.8.4.4) (Ribosomal protein S12 (aspartate-C(3))-methylthiotransferase) (Ribosome maturation factor RimO)	rimO	SPHCH_RS01210	-0.13712	0.244685	0.0285714	0.890024	0.150117	0.307058	-0.126604	0.370139	0.121475	0.491611	-0.0685441	0.784756
5'-nucleotidase SurE (EC 3.1.3.5) (Nucleoside 5'-monophosphate phosphohydrolase)	surE	SPHCH_RS01215	-0.656325	3.52437e-08	-0.0404347	0.868749	0.0803311	0.724528	-0.675663	3.87376e-06	0.0135797	0.973558	-0.0375986	0.92647
Serine--tRNA ligase (EC 6.1.1.11) (Seryl-tRNA synthetase) (SerRS) (Seryl-tRNA(Ser/Sec) synthetase)	serS	SPHCH_RS01220	-0.922574	7.53946e-23	-0.133951	0.290979	0.0306105	0.897096	-0.794421	1.80268e-12	-0.0376592	0.893091	-0.096869	0.61943
Host attachment protein		SPHCH_RS01225	0.853945	0.00402983	0.565854	0.136303	0.311388	0.602195	3.37272	4.88812e-90	0.489596	0.364381	0.0688597	0.979402
RNA polymerase-binding transcription factor DksA	dksA	SPHCH_RS01235	-0.85301	1.0309e-17	0.198717	0.122499	0.293994	0.0256075	-0.353881	0.00534019	0.260501	0.069351	-0.141583	0.460675
Type IV pilus assembly PilZ		SPHCH_RS01240	-0.379424	0.000985245	0.0292207	0.884556	0.314518	0.00418381	0.0330728	0.831937	0.0883793	0.623439	-0.463045	0.000172757
Uncharacterized protein		SPHCH_RS01250	-0.418648	0.211042	0.837839	0.000851382	0.520356	0.198072	0.117476	0.756403	0.229898	0.696091	-0.0107236	1
Uncharacterized protein		SPHCH_RS01255	-0.00627261	0.986685	0.111402	0.571957	0.174152	0.418254	0.0826973	0.628826	0.182034	0.438429	-0.122203	0.66183
Surface antigen (D15)		SPHCH_RS01260	0.257252	0.0189147	-0.269839	0.0396123	-0.0985034	0.627533	0.308003	0.0256341	-0.133673	0.556383	-0.570672	7.44204e-05
Uncharacterized protein		SPHCH_RS01265	0.183775	0.114887	-0.0479584	0.791132	-0.0198042	0.949848	0.361238	0.00473521	-0.0723663	0.757987	-0.688828	5.29317e-09
L-serine dehydratase 1 (EC 4.3.1.17)		SPHCH_RS01270	0.166511	0.250412	-0.155287	0.39341	-0.0507817	0.866152	0.311542	0.0407771	-0.119416	0.645949	-0.858769	2.70952e-08
Putative outer membrane protein		SPHCH_RS01275	-0.139036	0.602666	-0.0716067	0.844684	0.0186265	1	5.78413	0	0.694367	0.0108742	0.866527	0.000193891
Orotidine 5'-phosphate decarboxylase (EC 4.1.1.23)		SPHCH_RS01280	0.268735	0.0148107	-0.0388051	0.865693	0.221464	0.205456	0.660967	6.50419e-09	0.143224	0.490535	-0.271181	0.0918293
Uncharacterized protein		SPHCH_RS01285	0.380322	0.00152266	0.27664	0.168167	0.182036	0.53129	0.469722	0.000134903	0.0715826	0.827083	0.0928341	0.761883
NAD(P)H dehydrogenase (quinone) (EC 1.6.5.2) (NAD(P)H:quinone oxidoreductase) (NQO)		SPHCH_RS01290	4.57049	4.19285e-136	2.39293	2.87639e-23	3.81244	1.29226e-93	4.65901	3.48868e-158	0.409856	0.534722	0.731751	0.030757
Pirin domain protein		SPHCH_RS01295	4.46307	4.1778e-137	4.63068	1.30677e-143	3.57995	7.32974e-71	5.15106	4.49081e-168	0.404939	0.602045	-0.145501	0.923973
Transcriptional regulator, LysR family		SPHCH_RS01300	0.348822	0.0438259	-0.116446	0.699816	-0.416818	0.120507	0.471094	0.00854349	-0.346588	0.311304	0.105563	0.797121
Two component transcriptional regulator, winged helix family		SPHCH_RS01305	-0.31993	0.00166636	0.0175967	0.929156	-0.0126478	0.974923	0.304891	0.0194783	-0.0174021	0.959531	0.135308	0.458569
Uncharacterized protein		SPHCH_RS01310	-0.475008	0.000667805	0.208956	0.289965	0.0699063	0.831961	0.302797	0.074934	-0.184995	0.543258	-0.406711	0.0285502
Uncharacterized protein		SPHCH_RS01315	0.289986	0.098428	1.09927	1.23316e-12	-0.0782674	0.846209	3.02592	7.04452e-108	0.0996438	0.805314	0.575228	0.00438783
Peptidase S8 and S53 subtilisin kexin sedolisin		SPHCH_RS01320	-0.469661	0.00304003	-0.107806	0.682539	-0.351352	0.195848	2.72781	1.62858e-80	0.17428	0.513011	0.481554	0.0148991
RNA polymerase, sigma-24 subunit, ECF subfamily		SPHCH_RS01325	0.0567737	0.934871	0.644746	0.029301	0.395022	0.436905	2.22252	8.59135e-33	0.42906	0.446747	0.247347	0.655332
Anti-sigma factor		SPHCH_RS01330	0.157714	0.572866	-0.074353	0.84418	-0.177499	0.676177	1.77244	4.35198e-31	-0.341137	0.370132	0.276055	0.398257
TonB-dependent receptor plug		SPHCH_RS01335	-1.70249	1.36353e-65	-0.36501	0.000525351	-0.0992338	0.512725	-0.523268	1.75454e-05	0.077824	0.667279	0.145191	0.375985
Metallophosphoesterase		SPHCH_RS01340	-0.480432	0.00155899	-0.0493084	0.872758	-0.00280285	1	-0.233384	0.264383	-0.0830017	0.82172	-0.592029	0.003406
dCTP deaminase (EC 3.5.4.13) (Deoxycytidine triphosphate deaminase)	dcd	SPHCH_RS01345	-0.640898	2.64146e-07	0.0685591	0.77935	0.243916	0.285262	-0.559921	0.000493963	0.332743	0.058762	-0.225476	0.263612
Cytidine deaminase		SPHCH_RS01350	-0.470896	0.00528232	-1.0181	4.46485e-11	-0.701416	0.000180064	-1.41264	8.61579e-22	-0.454814	0.0108742	0.0792331	0.792015
Glycoside hydrolase family 25		SPHCH_RS01355	-0.434699	0.000366699	-0.337058	0.0292802	-0.114626	0.616181	-0.691824	1.26534e-06	-0.044046	0.899065	-0.0579175	0.872269
UPF0262 protein Sphch_0272		SPHCH_RS01360	-0.80317	1.48845e-05	-0.102032	0.809125	-0.191181	0.560738	-0.871142	1.0442e-05	-0.152149	0.713674	-0.398803	0.117296
Replicative DNA helicase (EC 3.6.4.12)		SPHCH_RS01365	-0.264556	0.0192672	-0.0873442	0.636154	0.103207	0.615156	-0.306698	0.031104	-0.0420256	0.89346	-0.187997	0.293882
Uncharacterized protein		SPHCH_RS01370	-0.269229	0.38165	-0.445155	0.139201	-0.990021	0.00198481	-0.227852	0.39017	-0.0057976	1	1.16254	1.92446e-09
Phosphoadenylyl-sulfate reductase (Thioredoxin) (EC 1.8.4.8)		SPHCH_RS01375	-0.445217	4.63803e-05	0.190628	0.213197	-0.263241	0.0835021	-0.333327	0.0108939	1.3631	2.52861e-30	2.75009	6.5869e-127
Uncharacterized conserved protein UCP030820		SPHCH_RS01380	-0.203844	0.291918	0.554257	0.000739333	-0.0117826	1	0.304115	0.0776568	1.50007	5.92387e-26	2.57049	9.95285e-69
Nitrite and sulphite reductase 4Fe-4S region		SPHCH_RS01385	-0.373118	0.00120896	0.483241	2.04824e-05	0.0256457	0.932043	0.108423	0.460633	1.7946	2.51587e-60	2.58331	3.89608e-124
Uncharacterized protein		SPHCH_RS01390	-0.0445802	0.93185	0.456342	0.137689	-0.0384726	0.974263	0.636502	0.00126349	1.90911	7.04364e-28	2.64937	1.44105e-61
Uroporphyrin-III C-methyltransferase (EC 2.1.1.107)		SPHCH_RS01395	0.603427	7.82874e-05	0.0669792	0.806252	-0.166381	0.568208	0.27336	0.0915792	1.23504	3.6001e-18	2.12358	2.53908e-31
Succinylglutamic semialdehyde dehydrogenase (EC 1.2.1.71)		SPHCH_RS01400	1.43021	7.30711e-54	0.488675	5.56332e-06	0.0430794	0.84841	1.53491	2.33579e-38	0.212115	0.169492	-0.334209	0.0261201
Uncharacterized protein		SPHCH_RS01405	1.69065	1.29498e-36	0.358697	0.0730576	0.178609	0.62134	1.76562	5.28812e-31	0.0610428	0.889766	-0.0776114	0.865025
Alpha/beta hydrolase fold protein		SPHCH_RS01410	0.294893	0.0187431	-0.0654596	0.76334	-0.323187	0.092852	0.338703	0.023421	-0.100721	0.716745	-0.243183	0.212426
Glycosyl transferase group 1		SPHCH_RS01415	0.389817	0.000527144	-0.197293	0.232924	-0.0883475	0.778367	0.340291	0.0197557	-0.207526	0.395783	-0.7372	1.71998e-06
2-nitropropane dioxygenase NPD		SPHCH_RS01420	-1.05379	1.24857e-29	0.110519	0.481781	0.198767	0.109299	-0.877789	1.36543e-14	0.211667	0.10197	0.241708	0.0949868
Uncharacterized protein		SPHCH_RS01425	-1.13204	8.21599e-12	-0.151929	0.617439	0.108108	0.676177	-1.09772	7.50729e-10	-0.0144539	0.994998	0.0182525	0.979938
Glutamine cyclotransferase		SPHCH_RS01430	1.6947	1.90155e-56	0.518774	0.000228123	0.374741	0.0314265	1.57901	1.30599e-26	0.228356	0.37347	-0.203459	0.415892
Folate-binding protein YgfZ		SPHCH_RS01435	2.04492	8.05285e-40	0.452491	0.019675	0.0521543	0.906703	2.15619	1.31971e-56	0.348934	0.419254	0.0311672	0.988599
Dihydroorotase (EC 3.5.2.3)		SPHCH_RS01440	-0.407074	0.000589862	0.0194167	0.919042	0.130343	0.449576	-0.0886459	0.550733	0.0522512	0.828042	-0.0563804	0.849144
RarD protein, DMT superfamily transporter		SPHCH_RS01445	0.801336	1.40176e-13	-0.369807	0.0110133	0.104571	0.654051	1.37696	5.23919e-26	0.151545	0.495911	-0.00413138	1
Uncharacterized protein		SPHCH_RS01450	0.0607882	0.882186	-0.0604073	0.911032	-0.26678	0.572029	0.183408	0.444957	-0.505581	0.297334	0.214536	0.64748
Homoserine O-acetyltransferase (HAT) (EC 2.3.1.31) (Homoserine transacetylase) (HTA)	metAA	SPHCH_RS01455	1.0739	5.36898e-12	0.489324	0.0197496	-0.151258	0.748637	-0.161078	0.501813	-0.900445	0.00141705	-0.406341	0.269849
Putative fluoride ion transporter CrcB	crcB	SPHCH_RS01460	-0.779908	1.902e-06	-0.793251	5.05806e-05	-0.390264	0.16359	-1.18869	7.79408e-12	-0.404592	0.109118	-0.138378	0.665939
Pseudouridine synthase (EC 5.4.99.-)		SPHCH_RS01465	-0.680458	3.58668e-12	-0.246854	0.0434734	-0.166003	0.248104	-1.01872	3.56276e-18	-0.160622	0.374102	0.00449899	1
HAD-superfamily hydrolase, subfamily IA, variant 3		SPHCH_RS01470	-0.62667	3.88798e-06	-0.0571055	0.816867	-0.0415083	0.914197	-0.851846	5.37208e-07	0.0283275	0.938163	-0.108882	0.705338
Uncharacterized protein		SPHCH_RS01475	-0.713446	0.00125292	-0.28636	0.376291	0.0212282	0.984815	-0.676014	0.00934291	-0.199911	0.64793	-0.797894	0.00314946
ATP12 ATPase		SPHCH_RS01480	-0.566079	3.95923e-05	-0.185807	0.296146	-0.128548	0.572029	-0.845962	6.73504e-10	-0.131011	0.598073	-0.288873	0.0957484
Uncharacterized protein		SPHCH_RS01485	0.502447	8.42859e-05	0.109216	0.566066	-0.27341	0.0973599	0.300163	0.0409199	-0.319858	0.116404	-0.41381	0.0125481
Uncharacterized protein		SPHCH_RS01490	-0.473111	5.07879e-05	-0.00626469	0.998605	0.141223	0.467123	0.601281	1.84212e-06	0.134337	0.528626	0.0938754	0.712969
ErfK/YbiS/YcfS/YnhG family protein		SPHCH_RS01495	-0.61275	3.26134e-10	-0.417613	0.000244076	-0.234292	0.120507	0.799091	1.12493e-11	-0.283956	0.0433066	-0.177324	0.278689
Histone deacetylase		SPHCH_RS01500	0.223346	0.375293	0.118972	0.729757	-0.166078	0.734317	-0.00821067	1	-0.334279	0.455187	0.145492	0.775856
Uncharacterized protein		SPHCH_RS01505	-0.704331	7.38099e-06	0.0570457	0.839087	0.154348	0.568122	1.62371	1.89871e-27	0.0156038	0.979308	-0.162161	0.597659
Phosphoribosyl-ATP pyrophosphatase (PRA-PH) (EC 3.6.1.31)	hisE	SPHCH_RS01510	-0.685201	3.05884e-05	-0.16494	0.506925	0.0237451	0.961429	-0.8495	6.97564e-06	0.0765651	0.852201	0.0563236	0.934727
PEP motif putative anchor domain protein		SPHCH_RS01515	-0.106065	0.780795	-0.233313	0.583342	-0.523175	0.164089	-1.73556	1.64523e-09	-0.169824	0.795149	-0.394348	0.36594
Imidazole glycerol phosphate synthase subunit HisF (EC 4.1.3.-) (IGP synthase cyclase subunit) (IGP synthase subunit HisF) (ImGP synthase subunit HisF) (IGPS subunit HisF)	hisF	SPHCH_RS01520	-0.819408	3.40858e-15	-0.139177	0.352273	-0.251273	0.0855366	-0.867939	7.75303e-11	-0.180298	0.334479	-0.24979	0.122779
1-(5-phosphoribosyl)-5-[(5-phosphoribosylamino)methylideneamino] imidazole-4-carboxamide isomerase (EC 5.3.1.16) (Phosphoribosylformimino-5-aminoimidazole carboxamide ribotide isomerase)	hisA	SPHCH_RS01525	-0.861894	7.28263e-20	-0.127187	0.334616	-0.00993472	0.97779	-1.00242	1.05358e-17	-0.0573436	0.781712	-0.116037	0.556662
Imidazole glycerol phosphate synthase subunit HisH (EC 2.4.2.-) (IGP synthase glutamine amidotransferase subunit) (IGP synthase subunit HisH) (ImGP synthase subunit HisH) (IGPS subunit HisH)	hisH	SPHCH_RS01530	-1.04088	2.31818e-19	-0.574399	4.0099e-05	-0.340602	0.0373137	-1.48012	4.47339e-24	-0.337287	0.0356288	-0.0581857	0.874139
Imidazoleglycerol-phosphate dehydratase (IGPD) (EC 4.2.1.19)	hisB	SPHCH_RS01535	-1.27564	8.45753e-28	-0.324775	0.0176674	-0.102712	0.636311	-1.12951	1.01958e-14	-0.0594217	0.829493	0.0322288	0.936194
Uncharacterized protein		SPHCH_RS01540	-0.391909	0.0113901	-0.428212	0.00688595	-0.137766	0.581859	-0.29659	0.0894572	-0.379895	0.0394722	-0.207402	0.381646
Fumarate hydratase class II (Fumarase C) (EC 4.2.1.2) (Aerobic fumarase) (Iron-independent fumarase)	fumC	SPHCH_RS01545	1.41955	1.13314e-34	-0.129169	0.462848	-0.160465	0.471828	1.32656	9.89355e-21	-0.220261	0.313943	-0.335829	0.0535916
Uncharacterized protein		SPHCH_RS01550	1.48409	6.81024e-29	0.235419	0.297006	0.343875	0.131329	3.8141	8.14211e-172	0.232347	0.351569	0.0837812	0.849144
Guanylate kinase (EC 2.7.4.8) (GMP kinase)	gmk	SPHCH_RS01555	0.00689117	0.972326	0.0747735	0.767624	0.201183	0.358366	1.60445	2.96407e-27	0.0979147	0.713432	0.209852	0.395169
Uncharacterized protein		SPHCH_RS01560	-0.464282	5.55604e-05	-0.27728	0.0375851	-0.0771752	0.728725	-0.508979	0.000383039	-0.122629	0.581076	-0.48737	0.000510543
Prolipoprotein diacylglyceryl transferase (EC 2.4.99.-)	lgt	SPHCH_RS01565	-0.843925	5.44142e-10	-0.240146	0.0905419	0.0430536	0.85946	-0.844337	5.12356e-08	0.129314	0.572439	-0.0952806	0.745094
50S ribosomal protein L9	rplI	SPHCH_RS01570	-1.64291	3.72756e-68	-0.141428	0.353219	0.194028	0.121886	-2.1529	8.29602e-59	0.264745	0.0282766	0.617648	1.90205e-08
30S ribosomal protein S18	rpsR	SPHCH_RS01575	-1.83986	2.53524e-57	0.174148	0.420632	0.489037	0.000171038	-2.1025	1.76698e-50	0.583903	1.36942e-05	0.671589	6.1954e-07
30S ribosomal protein S6	rpsF	SPHCH_RS01580	-1.8303	1.38504e-88	-0.0883731	0.546289	0.36537	0.000488102	-2.00875	5.9336e-71	0.447072	0.000815695	0.759738	1.5117e-11
Citrate transporter		SPHCH_RS01585	-0.0288414	0.913594	-0.436463	0.0351805	0.00763259	1	-0.279219	0.140767	0.0477952	0.931523	0.0159308	0.99739
Uncharacterized protein		SPHCH_RS01590	0.495926	0.515048	0.375507	0.738758	-0.148376	0.975331	0.919593	0.100676	0.0342469	1	-0.0706548	1
Malonyl CoA-acyl carrier protein transacylase (EC 2.3.1.39)		SPHCH_RS01595	-0.679829	3.43507e-10	0.129853	0.494562	0.350187	0.00770016	-0.386037	0.00320018	0.45643	0.00155172	0.48608	0.000906572
Enoyl-CoA hydratase/isomerase		SPHCH_RS01600	-0.350759	0.0224882	-0.304528	0.120459	0.0912952	0.806428	-0.573903	0.000625493	-0.0588754	0.883609	0.349484	0.0580484
3-oxoacyl-(Acyl-carrier-protein) reductase (EC 1.1.1.100)		SPHCH_RS01605	-0.514192	3.54139e-07	-0.0271118	0.885433	0.183566	0.178917	-0.680936	2.90329e-09	0.142721	0.390472	0.0891526	0.659238
Acyl carrier protein (ACP)	acpP	SPHCH_RS01610	-0.821638	2.33187e-12	0.234364	0.112573	0.455055	0.000894023	-1.31817	6.133e-22	0.374648	0.0192929	0.190505	0.34339
3-oxoacyl-[acyl-carrier-protein] synthase 2 (EC 2.3.1.179)		SPHCH_RS01615	-0.125741	0.221998	0.222993	0.047366	0.274	0.0115649	-0.455846	8.59645e-05	0.243164	0.0453255	0.213294	0.108064
Endolytic murein transglycosylase (EC 4.2.2.-) (Peptidoglycan polymerization terminase)	mltG	SPHCH_RS01620	0.0146882	0.930207	0.144362	0.283704	0.155677	0.309873	-0.34427	0.0192581	0.069916	0.752688	0.0483605	0.86955
Putative arabinose efflux permease		SPHCH_RS01625	0.649886	0.00161237	-0.234156	0.574038	-0.290277	0.436905	-0.101899	0.719569	-0.291122	0.617241	-0.00599779	1
Uncharacterized protein		SPHCH_RS01630	0.253794	0.247593	0.542085	0.0442771	0.0107913	1	-0.245595	0.28358	-0.031267	0.965984	-0.323267	0.303465
Ferredoxin--NAD(+) reductase (EC 1.18.1.3)		SPHCH_RS01635	1.80478	2.97673e-67	0.644394	1.03227e-08	0.331486	0.00897042	1.58781	3.20299e-34	0.273165	0.0636365	-0.228011	0.175731
Chaperone protein HtpG (Heat shock protein HtpG) (High temperature protein G)	htpG	SPHCH_RS01640	2.21604	4.87141e-122	0.733108	2.97507e-14	0.408504	3.69595e-05	2.04785	4.48905e-66	0.417039	7.60318e-05	-0.0739981	0.754281
Chromate transporter, chromate ion transporter (CHR) family		SPHCH_RS01645	0.789238	6.77941e-10	-0.109191	0.701701	-0.0683207	0.85492	1.25039	8.66913e-20	0.126223	0.67966	0.0332425	0.959272
Chromate resistance exported protein		SPHCH_RS01650	0.588876	0.000677502	1.14458	6.78745e-12	-0.0766294	0.866192	1.31197	6.93879e-18	0.273925	0.371094	-0.222161	0.50213
TonB-dependent receptor		SPHCH_RS01655	1.12355	6.76047e-28	1.17237	1.24765e-24	0.497883	9.48703e-06	1.83273	5.35696e-43	0.255598	0.0882806	1.26498	4.8282e-26
Membrane dipeptidase (EC 3.4.13.19)		SPHCH_RS01660	1.3816	8.37963e-43	1.01618	1.08487e-23	0.31114	0.0132443	1.67688	1.06254e-41	0.00564917	0.997718	0.979396	3.14542e-17
TonB-dependent receptor		SPHCH_RS01665	0.25623	0.649241	0.0467109	0.962268	-0.717059	0.206772	-0.61928	0.0780182	-0.768615	0.243719	-0.0739268	0.969375
Uncharacterized protein		SPHCH_RS01670	1.11825	0.0900814	0.508483	0.610098	NA	NA	-0.704285	0.41542	NA	NA	NA	NA
SapC family protein		SPHCH_RS01685	-0.675549	1.17762e-09	0.152972	0.258997	0.247895	0.0514964	-0.611869	3.72235e-07	0.332656	0.00819282	0.323371	0.0222654
D-lactate dehydrogenase (Cytochrome) (EC 1.1.2.4)		SPHCH_RS01690	0.1357	0.308003	-0.0808263	0.698843	-0.0742573	0.784195	-0.715878	1.49018e-06	-0.0515025	0.893091	-0.184074	0.40284
Uncharacterized protein		SPHCH_RS01695	-0.619924	5.33237e-05	-0.255084	0.305317	0.082644	0.795663	1.83818	6.91078e-30	-0.171652	0.555951	-0.62004	0.00224522
DEAD/DEAH box helicase domain protein		SPHCH_RS01700	-1.0965	1.78329e-34	-0.118357	0.364082	0.0627787	0.719373	-1.45684	3.20299e-34	-0.0353553	0.87949	-0.0317346	0.931614
DNA repair protein RadC		SPHCH_RS01705	-0.384899	0.0613814	0.438518	0.034076	0.10563	0.780387	-0.783322	0.000555642	0.406784	0.132094	-0.324947	0.276628
Putative exoprotein		SPHCH_RS01710	-0.248317	0.0330527	-0.144143	0.378649	-0.111419	0.584353	3.5774	1.02004e-186	0.320846	0.0331653	0.407881	0.00590514
Uncharacterized protein		SPHCH_RS01715	-0.930923	0.0115573	0.234216	0.612223	-0.103873	0.890296	3.07061	5.30083e-67	0.199841	0.781446	-0.0657798	0.985476
Uncharacterized conserved protein UCP025560		SPHCH_RS01720	-1.00128	3.47177e-19	0.0341397	0.856037	-0.0527863	0.806573	2.06019	1.738e-67	0.0886497	0.725456	-0.109457	0.603281
ATP synthase protein I		SPHCH_RS01725	0.381375	0.000514293	0.29951	0.00620426	0.350919	0.000798119	1.37131	1.06872e-29	0.200195	0.18419	0.184351	0.260416
ATP synthase subunit a (ATP synthase F0 sector subunit a) (F-ATPase subunit 6)	atpB	SPHCH_RS01730	-1.21609	2.03302e-36	-0.130975	0.356058	0.109776	0.504324	-1.74524	3.11916e-44	0.0519992	0.826348	0.190874	0.250465
ATP synthase subunit c (ATP synthase F(0) sector subunit c) (F-type ATPase subunit c) (F-ATPase subunit c) (Lipid-binding protein)	atpE	SPHCH_RS01735	-1.32548	2.52229e-44	-0.305895	0.0260848	0.28947	0.0415712	-1.84594	8.964e-63	0.329853	0.0423968	0.622398	1.972e-05
ATP synthase subunit b (ATP synthase F(0) sector subunit b) (ATPase subunit I) (F-type ATPase subunit b) (F-ATPase subunit b)	atpF	SPHCH_RS01740	-0.952826	1.79163e-24	-0.231864	0.0686618	-0.0331388	0.895339	-1.74726	2.10089e-56	-0.0826176	0.692774	0.353835	0.0066018
ATP synthase subunit b (ATP synthase F(0) sector subunit b) (ATPase subunit I) (F-type ATPase subunit b) (F-ATPase subunit b)	atpF	SPHCH_RS01745	-1.09059	1.46969e-33	-0.0681156	0.645251	0.0895237	0.551301	-1.72909	1.28222e-51	0.111798	0.467707	0.237345	0.0912791
UvrABC system protein C (Protein UvrC) (Excinuclease ABC subunit C)	uvrC	SPHCH_RS01750	0.625639	1.46973e-10	0.16989	0.177806	0.0464404	0.838894	0.410621	0.00176546	0.0753484	0.750589	0.00953273	0.99343
Putative signal transduction histidine kinase		SPHCH_RS01755	0.750621	1.08468e-12	0.123169	0.489831	0.171712	0.377808	0.731992	5.03893e-09	0.00781415	1	-0.570533	7.20649e-05
Uncharacterized protein		SPHCH_RS01760	3.04404	3.08281e-93	1.46619	2.48722e-17	-0.267299	0.449544	2.52783	1.24656e-46	-0.104562	0.852297	-0.366214	0.219521
Flp pilus assembly protein pilin Flp		SPHCH_RS01765	1.06988	0.00268288	0.135739	0.840937	0.37895	0.584353	0.629561	0.0725032	-0.217137	0.857071	-0.053049	1
Flp/Fap pilin component		SPHCH_RS01770	0.516952	0.192174	0.423989	0.464334	0.329908	0.642148	0.133858	0.819405	-0.0596438	0.973558	0.182091	0.875582
Flp pilus assembly protein CpaB		SPHCH_RS01775	0.319101	0.115166	0.0977538	0.796663	0.239704	0.495706	-0.364551	0.161988	-0.139419	0.781446	-0.25028	0.551066
Type II and III secretion system protein		SPHCH_RS01780	0.107694	0.67902	-0.30335	0.251531	0.14773	0.698928	-0.213348	0.308897	-0.322478	0.36267	-0.282268	0.398837
Uncharacterized protein		SPHCH_RS01785	0.0638125	0.962618	-0.610449	0.416735	0.419042	0.72185	-0.184316	0.893401	-0.20695	0.919932	-0.274417	0.902012
Uncharacterized protein		SPHCH_RS01790	0.155498	0.625997	0.166971	0.692961	0.440771	0.192998	0.167983	0.527679	0.0725847	0.937247	-0.243541	0.652132
TadE family protein		SPHCH_RS01795	0.776072	0.0376914	-0.866643	0.125044	0.359462	0.682274	1.01731	0.0045976	-0.0682224	0.971081	-0.0355537	1
TadE family protein		SPHCH_RS01800	0.383173	0.145401	-0.175345	0.700282	-0.513959	0.258155	-0.0417617	0.921963	0.0835484	0.898554	-0.300754	0.55371
Flp pilus assembly protein ATPase CpaE		SPHCH_RS01805	0.806182	3.27265e-05	0.139894	0.673337	0.267043	0.471828	0.955127	1.1558e-07	-0.0115176	1	-0.184237	0.675764
Type II secretion system protein E		SPHCH_RS01810	0.298292	0.0915151	0.22997	0.323093	0.374969	0.111655	0.867648	1.3643e-08	0.257417	0.458328	-0.614385	0.0141967
Type II secretion system F domain protein		SPHCH_RS01815	0.174935	0.556881	0.315314	0.333635	0.425031	0.210086	0.912803	2.2861e-05	0.272396	0.564478	-0.436915	0.262245
Type II secretion system F domain protein		SPHCH_RS01820	0.508717	0.000758535	-0.295892	0.23128	-0.246792	0.441044	0.295273	0.0686734	-0.353424	0.287931	-0.576542	0.0102008
Tetratricopeptide TPR_2 repeat-containing protein		SPHCH_RS01825	0.562527	0.0458931	0.0135885	1	0.170281	0.79723	0.55647	0.0216383	-0.106864	0.896779	-0.598682	0.16927
Tetratricopeptide TPR_2 repeat-containing protein		SPHCH_RS01830	0.565177	0.0383816	0.262687	0.456663	0.130381	0.818417	0.775924	0.000119686	0.283326	0.560515	-0.220353	0.708921
Peptidase A24A prepilin type IV		SPHCH_RS01835	0.466328	0.178381	-0.0853721	0.899535	0.179389	0.812432	0.594458	0.040095	-0.0210763	1	-0.436852	0.48857
Two component transcriptional regulator, LuxR family		SPHCH_RS01840	0.547269	6.80971e-05	0.00614199	1	0.133843	0.586145	0.0290168	0.880145	-0.0247559	0.953944	-0.0949402	0.779871
Putative signal transduction histidine kinase		SPHCH_RS01845	0.719056	3.28535e-08	0.250966	0.192312	-0.0359965	0.933459	-0.15677	0.388858	-0.215472	0.36819	-0.251067	0.234722
DNA repair protein RecO (Recombination protein O)	recO	SPHCH_RS01850	-0.316209	0.0494174	-0.38177	0.0506358	-0.541633	0.00280153	-0.242605	0.120291	-0.388362	0.0648954	-0.131576	0.658986
3-isopropylmalate dehydrogenase (EC 1.1.1.85) (3-IPM-DH) (Beta-IPM dehydrogenase) (IMDH)	leuB	SPHCH_RS01855	-1.26832	6.23074e-39	0.0318993	0.859341	0.162907	0.251777	-1.49057	1.60305e-33	0.201029	0.183003	0.282833	0.0329549
O-succinylhomoserine sulfhydrylase (OSH sulfhydrylase) (OSHS sulfhydrylase) (EC 2.5.1.-)	metZ	SPHCH_RS01860	-1.24809	2.37959e-42	-0.107437	0.445892	0.08907	0.591717	-1.23879	1.33017e-29	0.0411296	0.863451	0.251588	0.0835824
Protein ApaG	apaG	SPHCH_RS01865	-0.941834	6.30891e-13	0.324422	0.0474788	0.370595	0.0116582	-0.467535	0.00183257	0.388106	0.0138578	0.114716	0.651964
Transcriptional regulator, LysR family		SPHCH_RS01870	-0.470441	2.24286e-06	-0.219266	0.0751752	-0.0659793	0.740649	-0.538986	6.84937e-06	-0.00470393	1	-0.186763	0.277606
TPR repeat protein		SPHCH_RS01875	-0.415537	0.0137303	-0.610692	0.000324059	-0.306744	0.23792	-1.07019	2.19938e-11	-0.354659	0.194173	-0.0316581	0.970363
Outer membrane adhesin like proteiin		SPHCH_RS01880	-0.0722299	0.876634	-0.384743	0.291314	-0.901274	0.0169872	-0.805659	0.00456014	-0.526563	0.272531	0.353524	0.376937
OmpA/MotB domain protein		SPHCH_RS01885	-0.927074	0.262902	-1.21282	0.13576	-1.85225	0.0962052	NA	NA	NA	NA	-0.0868267	0.99151
Type I secretion outer membrane protein, TolC family		SPHCH_RS01890	-0.28662	0.636137	0.0516486	0.995091	-0.453651	0.602195	0.0198375	1	-0.692481	0.386973	-0.0206636	1
Type I secretion system ATPase (EC 3.6.3.44)		SPHCH_RS01895	-0.132746	0.824578	-0.32639	0.610791	-0.568902	0.380936	-0.890512	0.0351407	-0.701715	0.302629	-0.254164	0.756788
Cell wall hydrolase SleB		SPHCH_RS01900	-0.533344	0.333697	-0.973973	0.0877877	-0.785794	0.299325	-0.952701	0.0265372	-0.811636	0.340499	-0.612546	0.440363
Type I secretion membrane fusion protein, HlyD family		SPHCH_RS01905	0.334921	0.536566	-0.360692	0.56196	-0.62446	0.437842	0.544633	0.120782	-0.469691	0.618059	0.0820555	0.983606
Transglutaminase family protein cysteine peptidase BTLCP		SPHCH_RS01910	0.263412	0.215601	-0.661252	0.0105551	-1.08543	0.000110438	-1.19283	1.85247e-06	-0.78777	0.00761759	-0.256536	0.493744
DNA topoisomerase 4 subunit B (EC 5.99.1.3) (Topoisomerase IV subunit B)	parE	SPHCH_RS01915	0.0864847	0.4815	0.128288	0.417737	0.220562	0.112961	0.477492	0.00015724	0.13522	0.465283	-0.147678	0.435352
Transcriptional regulator, MarR family		SPHCH_RS01920	1.10076	1.29023e-08	0.17583	0.638739	0.0317172	0.975098	0.662559	0.00212029	0.105759	0.876984	0.386726	0.296817
Peroxiredoxin, Ohr subfamily		SPHCH_RS01925	0.0628216	0.768319	-1.43641	1.52065e-15	-0.674101	0.000324769	0.0373254	0.844613	-0.429737	0.0620503	0.577742	0.00132266
GcrA cell cycle regulator		SPHCH_RS01930	0.250417	0.0100327	0.324773	0.0228356	-0.338497	0.0013499	-0.383544	0.000732405	-0.155866	0.33563	0.229544	0.0921695
Transport permease protein		SPHCH_RS01935	0.343248	0.0153649	-0.0320291	0.897841	0.100712	0.66899	-0.0783913	0.63458	0.189142	0.36819	0.383883	0.00949599
Nucleotide sugar dehydrogenase (EC 1.1.1.22)		SPHCH_RS01940	-0.642123	1.35247e-11	0.0284942	0.881238	0.272029	0.0210313	-0.169502	0.197973	0.17272	0.267152	0.263144	0.0557987
UDP-N-acetylglucosamine 2-epimerase (EC 5.1.3.14)		SPHCH_RS01945	-0.323745	0.0550898	-0.0236473	0.954308	-0.0677595	0.871187	0.0222513	0.909955	0.0173496	0.991762	-0.0201129	0.996986
Nucleotide sugar dehydrogenase (EC 1.1.1.22)		SPHCH_RS01950	-0.498754	0.0623079	-0.157746	0.692616	-0.185923	0.691627	0.919322	1.0412e-05	-0.294947	0.527111	-0.158732	0.776105
Polysaccharide export protein		SPHCH_RS01955	-0.312353	0.0127753	-0.190261	0.223315	-0.253596	0.0917062	2.83278	3.33568e-130	-0.0320408	0.92597	0.0935222	0.756433
Capsular exopolysaccharide family (EC 2.7.10.2)		SPHCH_RS01960	-0.36257	0.000386338	-0.109922	0.459464	-0.102433	0.569004	2.53995	6.72129e-101	0.0282553	0.914533	-0.19515	0.211872
Phosphoribosylformylglycinamidine synthase subunit PurQ (FGAM synthase) (EC 6.3.5.3) (Formylglycinamide ribonucleotide amidotransferase subunit I) (FGAR amidotransferase I) (FGAR-AT I) (Glutaminase PurQ) (EC 3.5.1.2) (Phosphoribosylformylglycinamidine synthase subunit I)	purQ	SPHCH_RS01965	-1.20409	5.07564e-35	-0.0655788	0.664281	0.083559	0.610281	-1.92113	3.25658e-56	0.00204933	1	0.0772554	0.761883
Phosphoribosylformylglycinamidine synthase subunit PurS (FGAM synthase) (EC 6.3.5.3) (Formylglycinamide ribonucleotide amidotransferase subunit III) (FGAR amidotransferase III) (FGAR-AT III) (Phosphoribosylformylglycinamidine synthase subunit III)	purS	SPHCH_RS01970	-1.53792	1.05683e-19	-0.757881	0.000101478	-0.356991	0.197399	-2.79864	1.06673e-36	-0.832712	0.000532191	0.140928	0.706963
Probable membrane transporter protein		SPHCH_RS01975	-0.724867	4.04693e-10	-0.188773	0.295532	-0.0455311	0.876792	-1.04201	1.55229e-16	-0.1852	0.451382	0.0544716	0.899766
Phosphoribosylaminoimidazole-succinocarboxamide synthase (EC 6.3.2.6) (SAICAR synthetase)	purC	SPHCH_RS01980	-1.30572	4.79698e-39	-0.154766	0.256941	0.0881887	0.646091	-2.13167	6.02759e-58	0.0713325	0.742607	0.519243	2.8324e-05
Trehalose-6-phosphate synthase (EC 2.4.1.15) (Osmoregulatory trehalose synthesis protein A) (UDP-glucose-glucosephosphate glucosyltransferase)		SPHCH_RS01985	0.176907	0.247376	0.387319	0.0343595	-0.568634	0.00198481	5.73102	0	1.10012	1.23898e-12	1.15122	8.37587e-09
Glycoside hydrolase 15-related protein		SPHCH_RS01990	0.0294019	0.873359	-0.21346	0.28989	-0.429823	0.0169616	5.53959	0	0.721723	1.10931e-05	0.982658	5.48461e-07
Trehalose 6-phosphate phosphatase (EC 3.1.3.12)		SPHCH_RS01995	0.385761	0.00368353	-0.227321	0.240747	-0.316435	0.101427	0.451921	0.00454206	-0.470869	0.0168462	-0.244585	0.319098
Transcriptional regulator, LysR family		SPHCH_RS02000	1.11823	2.71125e-09	1.64678	2.29337e-23	-0.294571	0.463838	0.394942	0.0748264	-0.164618	0.726088	-0.0518697	0.957263
DNA topoisomerase 4 subunit A (EC 5.99.1.3) (Topoisomerase IV subunit A)	parC	SPHCH_RS02005	0.202758	0.0567066	0.15667	0.203306	0.230319	0.0737104	0.496152	7.81936e-06	0.109232	0.581076	-0.223889	0.14234
Diguanylate cyclase/phosphodiesterase		SPHCH_RS02010	0.351901	0.0620537	-0.0477995	0.905724	-0.456677	0.29441	-0.498635	0.0246187	-0.426384	0.304488	0.100997	0.836762
Polynucleotide adenylyltransferase region		SPHCH_RS02015	1.18438	5.70185e-29	0.0353044	0.863157	-0.0122277	0.97779	0.860687	9.42005e-12	-0.0343363	0.905835	-0.392171	0.00367353
NUDIX hydrolase		SPHCH_RS02020	1.2455	9.91161e-22	0.204313	0.271404	0.20838	0.337614	1.19222	2.37086e-15	0.085183	0.777567	-0.226474	0.30428
Uncharacterized protein		SPHCH_RS02025	1.09793	9.27787e-24	0.137605	0.383549	0.166704	0.394096	1.05563	1.24545e-15	0.00780255	0.999294	0.0136567	0.989858
Dihydroneopterin aldolase		SPHCH_RS02035	-0.950004	1.85907e-11	-0.29622	0.0549628	-0.15799	0.504032	-1.07777	2.85281e-12	-0.0344454	0.930472	0.169519	0.448638
2OG-Fe(II) oxygenase		SPHCH_RS02040	0.116147	0.460462	0.0585335	0.85644	0.0174086	0.973008	0.11777	0.498488	-0.0587683	0.892186	0.0378886	0.931614
Uncharacterized protein family UPF0310		SPHCH_RS02045	-0.518325	0.00174992	0.349179	0.126966	0.450819	0.128589	-0.294353	0.132974	0.208996	0.510675	-0.116411	0.767593
Uncharacterized protein		SPHCH_RS02050	-0.753026	2.44124e-07	-1.29794	1.48361e-17	-0.981967	2.79822e-11	-0.756927	2.03899e-06	-1.08226	4.25705e-15	0.0102762	0.99711
17 kDa surface antigen		SPHCH_RS02055	-1.3049	1.59997e-22	-1.12093	4.78557e-16	-0.976684	4.40775e-13	4.33287	6.76855e-222	-0.378393	0.141273	0.522785	0.000545047
Uncharacterized protein		SPHCH_RS02060	-0.302867	0.308195	0.791323	0.00191162	-0.0351295	0.983773	-1.24587	0.00014739	-0.302434	0.665333	-0.0622662	0.936194
Uncharacterized protein		SPHCH_RS02075	1.65769	3.77855e-41	0.0565732	0.84106	-0.0265421	0.960312	1.01013	2.90025e-12	-0.307241	0.279202	-0.514735	0.00647202
AAA ATPase central domain protein		SPHCH_RS02080	1.22805	1.27981e-29	0.689924	5.77116e-09	0.00390487	1	0.663671	7.12093e-07	-0.107389	0.622527	-0.189872	0.354365
Glycosyl transferase group 1		SPHCH_RS02085	-0.540418	2.43485e-07	-0.0656552	0.720244	0.0255323	0.927156	-0.525523	3.79042e-05	0.242796	0.116404	0.0671877	0.792015
MOSC domain containing protein		SPHCH_RS02090	-0.369824	0.0288832	-0.363778	0.0814738	0.0872628	0.790546	0.543553	0.00071601	-0.18521	0.555719	-0.252156	0.370243
Ribonuclease R (RNase R) (EC 3.1.13.1)	rnr	SPHCH_RS02095	0.356719	0.000300771	0.127321	0.376447	0.179925	0.23591	0.604238	7.35944e-07	0.173473	0.311496	-0.276023	0.0656017
Uncharacterized protein		SPHCH_RS02100	-0.610412	1.94874e-05	-0.078465	0.809428	0.0318014	0.934079	-0.511971	0.00310624	-0.198309	0.442776	-0.301542	0.208901
MATE efflux family protein		SPHCH_RS02105	-0.762234	1.02014e-09	-0.377697	0.0108579	-0.0734523	0.78762	-0.609744	2.74364e-05	-0.2643	0.220504	0.0932882	0.734729
Uncharacterized protein		SPHCH_RS02110	-0.934516	5.75996e-18	-0.427935	0.000531366	-0.11507	0.544118	2.44011	3.44925e-105	-0.0962593	0.671725	0.34027	0.0125481
Uncharacterized protein		SPHCH_RS02115	-0.260265	0.629767	-0.905426	0.0232802	-0.575101	0.273669	6.4855	0	0.795276	0.0435689	0.856987	0.0185573
Uncharacterized protein		SPHCH_RS02120	0.0224666	0.970853	-0.181763	0.751748	-0.0133962	1	5.83158	4.40569e-290	0.81697	0.00168809	1.11642	2.62974e-05
Putative plasmid stabilization system protein		SPHCH_RS02125	-0.588594	0.590614	NA	NA	-0.608859	0.709215	2.77223	1.48741e-11	-0.479331	0.82827	0.594577	0.658986
Formyltetrahydrofolate deformylase (EC 3.5.1.10) (Formyl-FH(4) hydrolase)	purU	SPHCH_RS02130	0.025039	0.879392	-0.168057	0.320325	0.116963	0.546859	0.0568504	0.709101	-0.00220534	1	-0.033252	0.931614
Uncharacterized protein		SPHCH_RS02135	-0.137954	0.241723	-0.172178	0.26106	0.00896382	0.984815	0.317484	0.0135388	-0.158431	0.443397	-0.131372	0.491563
Sporulation domain-containing protein		SPHCH_RS02140	0.426677	0.0200315	0.0543704	0.908605	-0.18434	0.661279	0.687292	0.000121969	-0.0219385	1	0.381209	0.183185
ParA-like protein		SPHCH_RS02145	1.86573	0.00303964	2.51753	1.32752e-07	0.0657342	1	1.13353	0.072395	-1.40753	0.378879	-0.297287	0.881331
Uncharacterized protein		SPHCH_RS02150	0.97385	0.184949	-0.328991	0.758448	-0.104921	0.979232	0.24741	0.807174	-0.919856	0.522099	-0.943828	0.475844
Sporulation domain-containing protein		SPHCH_RS02155	1.57989	2.78944e-06	-0.0343731	0.971651	0.26224	0.79614	0.987671	0.00563635	-1.10392	0.246589	0.441811	0.600332
TonB-dependent receptor plug		SPHCH_RS02160	0.658599	0.0012456	-0.0520897	0.924257	0.207636	0.601166	0.878108	7.3911e-07	-0.271172	0.529257	0.299611	0.405848
Uncharacterized protein		SPHCH_RS02165	0.813105	0.145283	-0.367122	0.805343	-0.0714442	0.984976	1.22661	0.00466683	-1.19488	0.308056	0.243692	0.912497
FAD dependent oxidoreductase		SPHCH_RS02170	0.770941	0.146782	-0.210897	0.811294	-1.32238	0.151302	0.554226	0.240524	-0.372086	0.762367	0.345987	0.761883
Amino acid permease-associated region		SPHCH_RS02175	0.112981	0.938201	-0.770204	0.404416	-1.14292	0.309977	0.873095	0.150964	-1.49264	0.257351	0.175159	0.947262
Helix-turn-helix, AraC domain protein		SPHCH_RS02180	0.188234	0.425893	0.22323	0.49779	-0.354777	0.346188	0.52723	0.00182359	-0.296087	0.470001	-0.269258	0.402675
Phenylacetaldehyde dehydrogenase (EC 1.2.1.39)		SPHCH_RS02185	0.139603	0.887447	-0.802346	0.42997	-0.998736	0.38097	2.22946	1.72774e-13	-0.397592	0.780652	0.0521293	0.999886
Homogentisate 1,2-dioxygenase (HGDO) (EC 1.13.11.5) (Homogentisate oxygenase) (Homogentisic acid oxidase) (Homogentisicase)	hmgA	SPHCH_RS02190	0.166719	0.901524	NA	NA	NA	NA	-0.300824	0.714898	NA	NA	-0.110391	0.996986
Fumarylacetoacetase (EC 3.7.1.2)		SPHCH_RS02195	0.158711	0.835732	-0.782092	0.266191	-1.16163	0.211681	-0.766477	0.206852	-0.64272	0.568394	0.239461	0.889363
Maleylacetoacetate isomerase (EC 5.2.1.2)		SPHCH_RS02200	1.04558	0.0157827	0.533002	0.392187	-0.0856965	0.988891	0.611957	0.239854	-0.405397	0.775569	0.231683	0.899757
Beta-lactamase domain-containing protein		SPHCH_RS02205	0.0147701	1	-0.300405	0.656316	-0.209973	0.887337	0.0954156	0.897071	-0.875661	0.28963	0.0727012	0.997787
Monooxygenase FAD-binding protein		SPHCH_RS02210	0.79451	0.0012456	0.0831473	0.886531	0.032126	0.974923	0.835103	0.000225122	0.138957	0.836758	-0.194552	0.803605
Uncharacterized protein		SPHCH_RS02215	0.950006	0.176842	0.000782699	1	0.290812	0.889723	1.1366	0.0437013	0.39543	0.794442	0.0101388	1
Regulatory protein LuxR		SPHCH_RS02220	0.16013	0.326051	-0.155989	0.533962	0.017628	0.978805	0.56081	8.22451e-05	-0.324542	0.196417	-0.235828	0.365043
N-acetylgalactosamine-6-sulfatase (EC 3.1.6.4)		SPHCH_RS02225	0.988987	1.60377e-05	0.0626132	0.941393	-0.241377	0.646091	0.574397	0.0148249	-0.0267381	0.993599	0.163458	0.82692
4-aminobutyrate aminotransferase (EC 2.6.1.22)		SPHCH_RS02230	1.49906	2.2435e-06	0.133946	0.870869	0.411977	0.574212	1.4067	6.28458e-06	-0.0866127	0.967613	0.03983	1
Succinate-semialdehyde dehydrogenase (EC 1.2.1.24)		SPHCH_RS02235	0.849642	0.0753483	0.334087	0.645484	-0.394316	0.719373	1.53513	1.08837e-05	-0.201795	0.869519	-0.431354	0.671961
FAD dependent oxidoreductase		SPHCH_RS02240	0.687269	0.000259135	0.365656	0.121356	0.00897818	1	1.50911	1.50441e-22	-0.233046	0.577623	-0.261848	0.505772
Amidohydrolase		SPHCH_RS02245	0.620458	4.936e-06	0.532901	0.00136691	0.335808	0.127516	1.29302	9.15598e-22	0.108568	0.76643	-0.0894754	0.839792
Amine oxidase		SPHCH_RS02250	3.63595	3.16565e-195	0.775818	6.15705e-07	0.267802	0.28092	0.848092	1.87106e-07	0.16985	0.615234	-0.639714	0.00200688
TonB-dependent receptor		SPHCH_RS02260	4.38843	1.21349e-266	1.19915	4.46509e-20	0.240918	0.307274	1.03107	8.83795e-13	0.0729251	0.814135	-0.219366	0.31337
Long-chain fatty acid-CoA ligase (EC 6.2.1.3)	fadD3	SPHCH_RS02265	4.82432	5.24686e-270	1.37794	1.80019e-17	0.146582	0.665515	1.53257	1.14566e-17	-0.135438	0.688934	-0.404133	0.0820544
Aldehyde Dehydrogenase		SPHCH_RS02270	4.75739	2.91801e-230	1.92564	1.88749e-42	0.772866	2.00203e-05	1.86122	2.22191e-38	0.396455	0.145942	-0.361908	0.0628371
Amidinotransferase		SPHCH_RS02275	4.56791	1.73858e-210	1.94923	2.1468e-34	0.371955	0.168464	1.62453	1.47646e-22	0.209944	0.70149	-0.0252819	0.994944
Amidase, hydantoinase/carbamoylase family (EC 3.5.1.87)		SPHCH_RS02280	4.09802	1.95028e-178	2.17208	5.24621e-56	0.183376	0.58626	1.54957	9.78427e-18	-0.251294	0.512887	-0.243593	0.51242
Regulatory protein TetR		SPHCH_RS02285	1.13448	2.08763e-11	0.140355	0.687474	0.20828	0.664023	0.081764	0.767469	0.167602	0.713432	-0.26659	0.481734
Transcriptional regulator, LysR family		SPHCH_RS02290	3.30837	7.57173e-133	2.00118	3.64016e-49	0.339325	0.187436	0.958926	4.48316e-10	-0.073871	0.852345	-0.466295	0.0334796
Aldehyde Dehydrogenase		SPHCH_RS02295	4.23714	7.09472e-206	1.28133	2.54569e-19	0.414251	0.0863522	1.06452	4.16336e-12	-0.0602427	0.892146	-0.561261	0.00556531
Uncharacterized protein		SPHCH_RS02310	-0.106432	0.406416	-0.279524	0.0421456	-0.323298	0.0292729	-0.524081	0.000199972	-0.363769	0.0302933	-0.422424	0.00741511
O-antigen polymerase		SPHCH_RS02315	-0.214788	0.0455232	-0.0441271	0.820025	-0.0253604	0.926614	-0.467856	0.000103956	0.0018061	1	-0.355378	0.0124522
O-antigen polymerase		SPHCH_RS02320	-0.196901	0.174577	-0.565167	0.000255488	-0.28371	0.154067	-1.10834	1.25211e-11	-0.359785	0.0858683	-0.431648	0.0162745
Glycosyl transferase group 1		SPHCH_RS02325	0.0125355	0.966214	0.144176	0.48635	0.42464	0.0224369	-0.162318	0.374046	0.312425	0.133767	-0.589752	0.000835085
Polysaccharide biosynthesis protein		SPHCH_RS02335	-0.218274	0.102294	-0.0334211	0.896404	-0.0773533	0.789839	-0.759496	2.88687e-07	0.0105622	0.997718	-0.0782756	0.845607
Glycosyl transferase family 2		SPHCH_RS02340	-0.570457	0.000242969	-0.172132	0.454832	-0.0831379	0.802756	-1.65786	1.0642e-18	-0.0820432	0.826918	0.198107	0.509794
Glycosyl transferase family 2		SPHCH_RS02345	-0.107421	0.693763	0.10586	0.753945	-0.0773557	0.853004	-0.594955	0.00285044	0.00511274	1	0.0871691	0.889363
Uncharacterized protein		SPHCH_RS02360	-0.624585	0.000498788	0.018675	0.974159	0.0807519	0.858746	-1.37493	8.17973e-13	0.142893	0.708981	0.266049	0.32895
Uncharacterized protein		SPHCH_RS02365	-0.211368	0.175512	-0.254939	0.222341	-0.243333	0.281988	-0.813751	7.33392e-07	-0.0698799	0.831034	0.0288054	0.957872
O-antigen polymerase		SPHCH_RS02370	-0.965142	9.14414e-20	-0.50305	2.00463e-05	-0.295816	0.0538811	-1.83565	2.29512e-46	-0.189068	0.374102	-0.0665636	0.796056
Uncharacterized protein		SPHCH_RS02375	-0.658799	3.82274e-05	-0.326613	0.113766	-0.157328	0.602195	-1.67574	9.47329e-19	-0.139692	0.675127	-0.0103571	1
Capsular exopolysaccharide family		SPHCH_RS02380	-0.749371	3.59343e-13	-0.305267	0.0150958	-0.103982	0.645723	-1.65157	2.15248e-32	-0.104435	0.650918	0.0247221	0.960388
Uncharacterized protein		SPHCH_RS02385	-0.808078	2.1171e-14	-0.23984	0.058948	-0.0864166	0.652967	-1.7669	1.72192e-31	-0.0512355	0.829493	0.056295	0.860082
Uncharacterized protein		SPHCH_RS02390	-0.464237	0.000789196	-0.247199	0.142847	-0.235565	0.202572	-1.04986	1.41926e-13	-0.183086	0.395783	0.152951	0.448091
Polysaccharide export protein		SPHCH_RS02395	-0.422409	0.0054357	0.189372	0.355062	-0.0934699	0.782839	-0.368479	0.0443915	0.101629	0.783433	0.145682	0.616924
Glycosyl transferase group 1		SPHCH_RS02400	-0.503619	0.00110687	0.0359387	0.912629	-0.166148	0.501164	-0.42212	0.00932571	-0.380904	0.141273	0.109401	0.737962
Acyltransferase 3		SPHCH_RS02405	-1.04338	1.11395e-10	-0.383683	0.0327065	-0.257402	0.270127	-1.2927	1.31215e-16	0.0339973	0.941168	-0.0517593	0.921586
Serine acetyltransferase (EC 2.3.1.30)		SPHCH_RS02410	-0.668484	0.000168653	-0.369438	0.113215	-0.231825	0.446778	-0.834473	1.34745e-05	-0.244179	0.531345	-0.270669	0.333125
Glycosyl transferase family 2		SPHCH_RS02415	-0.765697	1.14178e-09	-0.282492	0.0924651	-0.288605	0.151113	-1.01158	3.43685e-09	-0.177865	0.438274	-0.297058	0.107372
Uncharacterized protein		SPHCH_RS02420	-0.171011	0.814907	-0.904891	0.228538	-0.782306	0.386891	-2.05717	0.000585411	-1.35926	0.10415	-0.122349	0.947482
Type IV pilus assembly PilZ		SPHCH_RS02425	-0.0934254	0.764983	-0.808174	0.0133516	-0.736821	0.0136435	-1.43345	6.77287e-07	-0.567234	0.267152	-0.0313942	0.987006
Uncharacterized protein		SPHCH_RS02430	-0.768103	0.0214874	-0.766285	0.0527586	-0.503247	0.257922	-2.10468	1.69568e-11	-0.628583	0.208555	-0.107482	0.878704
Glutamine amidotransferase class-I		SPHCH_RS02435	-0.691979	6.51225e-06	-0.147182	0.544165	-0.310721	0.194099	-0.686907	6.45838e-05	0.124095	0.670094	-0.323483	0.192041
Glutathione S-transferase domain protein		SPHCH_RS02440	0.639381	1.438e-05	0.330363	0.0980271	0.181936	0.521382	1.09681	2.36803e-12	0.00619241	1	-0.37649	0.123244
Polyhydroxyalkanoate depolymerase, intracellular		SPHCH_RS02445	0.0539258	0.677771	0.104182	0.508328	0.119239	0.498718	0.250043	0.0583183	0.0720183	0.736203	-0.0110934	0.991671
Exopolysaccharide biosynthesis polyprenyl glycosylphosphotransferase (EC 2.7.8.6)		SPHCH_RS02450	-0.00188407	1	-0.138922	0.328857	0.0817725	0.634083	0.270244	0.0304076	0.0335655	0.904391	-0.318738	0.0127925
UTP--glucose-1-phosphate uridylyltransferase (EC 2.7.7.9)		SPHCH_RS02455	-0.315502	0.0170283	0.0717373	0.699994	0.240821	0.138643	-0.293125	0.0421314	0.177377	0.385237	-0.187889	0.372355
Oligosaccharide biosynthesis protein Alg14 like protein		SPHCH_RS02460	0.16194	0.410851	-0.452611	0.180059	0.123581	0.797868	-1.03386	5.10087e-08	0.00545431	1	-0.329022	0.191556
Glycosyltransferase 28 domain protein		SPHCH_RS02465	-0.20483	0.427046	-0.126812	0.683018	0.307494	0.243797	-1.77217	3.31711e-14	0.281819	0.386346	-0.0825541	0.893797
Uncharacterized protein		SPHCH_RS02470	1.7433	0.00706693	-0.0333462	1	-0.234674	0.971118	0.179162	0.925636	0.91286	0.547348	0.953955	0.438319
PgsA-like protein		SPHCH_RS02480	0.602197	0.103922	0.327792	0.527022	-0.115843	0.909656	-0.218686	0.573713	0.249188	0.805056	0.400754	0.50213
Uncharacterized protein		SPHCH_RS02485	0.46305	0.520358	0.229077	0.813107	0.00400697	1	-0.011654	1	-0.18634	0.937247	-0.461277	0.733298
Uncharacterized protein		SPHCH_RS02495	1.90672	0.000332971	2.09972	0.000280335	NA	NA	0.227349	0.836226	0.467546	0.823478	1.39339	0.0731602
Cold-shock DNA-binding domain protein		SPHCH_RS02500	0.48254	0.0326986	1.58269	9.51764e-18	-0.095301	0.868828	-0.786696	0.00128592	-0.365842	0.372151	0.489638	0.242781
Uncharacterized protein		SPHCH_RS02505	0.72504	0.0907712	0.831202	0.0593375	0.0835133	0.971209	0.722599	0.0448056	-0.077904	0.997718	-0.553493	0.480335
TonB family protein		SPHCH_RS02515	0.78316	0.0527735	-0.599541	0.311141	-0.540818	0.471828	-1.64856	0.00059235	-0.640963	0.420982	-0.126076	0.925126
TonB-dependent heme/hemoglobin receptor family protein		SPHCH_RS02520	0.369875	0.299909	-0.294301	0.473066	0.0335514	0.998258	-1.41146	8.00598e-05	-0.142192	0.840293	0.0453872	0.990554
Nickel transport complex protein, NikM subunit, transmembrane		SPHCH_RS02525	0.761552	0.00829228	0.0523391	0.940849	-0.0412529	0.971209	-0.30939	0.337705	0.173121	0.822757	-0.174549	0.79859
Uncharacterized protein		SPHCH_RS02530	0.70838	0.00419461	-0.184172	0.609484	0.348955	0.397453	-0.431708	0.0839108	0.292625	0.553877	-0.541055	0.10651
TonB-dependent siderophore receptor		SPHCH_RS02540	-0.164405	0.373166	0.280772	0.197728	0.0762291	0.845889	-1.03508	1.65303e-09	-0.238089	0.451806	0.232221	0.356583
PepSY-associated TM helix domain protein		SPHCH_RS02545	-0.186967	0.453189	-0.0927501	0.819196	0.12421	0.790307	0.750402	1.86952e-05	0.226538	0.562199	0.114329	0.835961
Transposase IS116/IS110/IS902 family protein		SPHCH_RS02550	0.406166	0.151042	0.0229347	1	0.110211	0.879548	0.921509	1.19915e-05	-0.297509	0.637451	-0.201273	0.759313
NAD kinase (EC 2.7.1.23) (ATP-dependent NAD kinase)	nadK	SPHCH_RS02560	1.13619	1.71709e-23	0.201966	0.255863	0.0146381	0.978431	1.12916	5.43412e-15	0.0492903	0.875319	-0.506392	0.0015101
GTP 3',8-cyclase (EC 4.1.99.22) (Molybdenum cofactor biosynthesis protein A)	moaA	SPHCH_RS02565	0.98539	2.73231e-22	0.357826	0.00344927	0.396996	0.00152188	1.25931	1.83567e-24	0.166953	0.374102	-0.35866	0.0181488
Diguanylate cyclase/phosphodiesterase		SPHCH_RS02570	0.013627	0.938491	-0.135028	0.408073	-0.0973923	0.657956	-0.215713	0.160631	-0.123345	0.598073	-0.312004	0.0550245
Uncharacterized protein		SPHCH_RS02575	0.00359232	1	0.385532	0.236741	-0.264146	0.662579	0.0931181	0.748107	-0.132058	0.846837	-0.490165	0.212236
Uncharacterized protein		SPHCH_RS02580	-0.792004	0.000132602	-0.442926	0.144534	-0.402315	0.204433	-0.755512	0.00100524	-0.21194	0.584638	-0.120123	0.802539
Transcription-repair-coupling factor (TRCF) (EC 3.6.4.-)	mfd	SPHCH_RS02585	-0.598388	7.50841e-10	-0.0675397	0.667148	0.167721	0.228016	0.0875972	0.541526	0.15936	0.31578	0.214881	0.127003
Uncharacterized protein		SPHCH_RS02590	-0.367432	0.117183	-0.171379	0.556685	0.298383	0.232692	-0.380304	0.0567426	-0.178948	0.6485	0.281067	0.288526
DEAD/DEAH box helicase domain protein		SPHCH_RS02595	-0.21074	0.049255	-0.0839078	0.615625	0.00758695	0.996763	-0.065407	0.650099	-0.027953	0.922787	-0.138825	0.450667
MscS Mechanosensitive ion channel		SPHCH_RS02600	-0.0526498	0.811755	-0.335603	0.192542	-0.215271	0.539596	2.73353	1.05841e-77	0.208014	0.533673	0.13527	0.727014
Type IV pilus assembly PilZ		SPHCH_RS02605	-1.35809	1.58134e-25	0.287833	0.116644	0.307413	0.0698076	-1.71703	6.00466e-25	0.261937	0.196417	0.301874	0.158638
Tyrosine--tRNA ligase (EC 6.1.1.1) (Tyrosyl-tRNA synthetase) (TyrRS)	tyrS	SPHCH_RS02610	-1.14044	1.16663e-23	-0.00915977	0.978026	0.266187	0.0720732	-0.983901	9.4747e-11	0.115995	0.583753	0.0533876	0.876997
Anhydro-N-acetylmuramic acid kinase (EC 2.7.1.170) (AnhMurNAc kinase)	anmK	SPHCH_RS02615	-0.0675392	0.684013	-0.0177824	0.96971	-0.130765	0.572314	-0.254399	0.0835764	-0.149181	0.527111	-0.0167517	0.985871
Cell wall surface anchor family protein		SPHCH_RS02620	0.0949511	0.93185	0.641379	0.241416	-0.0154602	1	-1.36814	0.00863546	0.40938	0.650918	0.301956	0.79859
Uncharacterized protein		SPHCH_RS02625	0.0869862	0.924389	-0.0578037	0.975607	-0.328899	0.719171	-0.06268	0.940068	-0.469142	0.641152	-0.422618	0.564159
Uncharacterized protein		SPHCH_RS02630	-0.332869	0.00654557	0.249894	0.0691841	0.329754	0.0289415	0.208008	0.155906	0.184011	0.342425	-0.138298	0.585026
Methyl-accepting chemotaxis sensory transducer		SPHCH_RS02635	0.998681	8.00095e-15	0.294063	0.11798	0.0352422	0.927156	0.916765	2.03259e-11	-0.09631	0.784638	-0.0834694	0.851629
Uncharacterized protein		SPHCH_RS02640	0.388502	0.036118	0.225471	0.396927	-0.134902	0.765744	-0.0636852	0.823825	-0.192381	0.651314	-0.486586	0.0876925
Glutathione-dependent formaldehyde-activating GFA		SPHCH_RS02645	-0.190435	0.14045	0.22887	0.139928	0.373154	0.0126086	0.228039	0.109515	0.463076	0.00167178	0.0258103	0.96048
ATPase associated with various cellular activities AAA_5		SPHCH_RS02650	-0.568589	1.03959e-07	-0.0317444	0.872992	0.102795	0.688744	-0.261488	0.066103	0.0825324	0.762367	0.0863049	0.756788
Uncharacterized protein		SPHCH_RS02655	0.63427	0.0292737	-0.00710945	1	-0.43666	0.368869	-0.450094	0.127796	-0.342466	0.589138	0.240386	0.653907
RNA polymerase sigma factor RpoD (Sigma-70)	rpoD	SPHCH_RS02660	0.793227	3.9538e-16	0.662498	1.1627e-12	0.426468	3.57683e-06	1.35883	1.12843e-35	0.39825	7.34223e-05	0.00218148	1
DNA primase (EC 2.7.7.-)	dnaG	SPHCH_RS02665	0.591648	2.82429e-10	1.00773	1.88916e-24	0.237621	0.0737104	0.591854	2.38241e-06	0.13432	0.464278	0.0896927	0.71479
Uncharacterized protein		SPHCH_RS02670	-0.855027	5.60544e-06	-0.576931	0.0107138	-0.197337	0.581859	-1.07928	1.12169e-08	0.00743627	1	0.678504	0.000127696
GatB/YqeY-like uncharacterized conserved protein		SPHCH_RS02675	-0.988564	1.29359e-11	-0.000699797	1	0.402013	0.0070385	-1.22108	1.41272e-20	0.15743	0.520614	0.514761	0.00423974
Carbamoyl-phosphate synthase small chain (EC 6.3.5.5) (Carbamoyl-phosphate synthetase glutamine chain)	carA	SPHCH_RS02680	-2.33141	6.97158e-100	0.195384	0.123118	0.204302	0.098251	-1.90079	6.45253e-57	0.300007	0.015016	0.11764	0.539762
Uncharacterized protein		SPHCH_RS02685	-2.11672	1.83668e-42	-0.125965	0.583342	-0.00176228	1	-1.94318	1.2682e-30	-0.0310883	0.939168	-0.0252423	0.971338
Carbamoyl-phosphate synthase large chain (EC 6.3.5.5) (Carbamoyl-phosphate synthetase ammonia chain)	carB	SPHCH_RS02695	-1.49448	1.46947e-62	0.207485	0.0672747	0.124772	0.323995	-1.15473	5.50234e-23	0.253739	0.025882	-0.259085	0.06902
Transcription elongation factor GreA (Transcript cleavage factor GreA)	greA	SPHCH_RS02700	-0.577964	3.67785e-10	0.38412	0.000527005	0.285569	0.0262926	-0.391488	0.000744907	0.339483	0.00458194	-0.138445	0.441152
Rhomboid family protein		SPHCH_RS02705	-0.035812	0.806619	-0.310992	0.00910305	-0.365226	0.00318157	-0.582431	5.56437e-06	-0.305804	0.0293135	-0.328127	0.0218759
Uncharacterized protein		SPHCH_RS02710	-0.456757	4.57263e-05	-0.428123	0.000851382	0.0668579	0.786999	-0.391824	0.00321692	-0.0200754	0.952055	-0.19962	0.283081
Uncharacterized protein		SPHCH_RS02715	-0.297774	0.0266566	-0.310642	0.0606253	-0.00486983	1	3.21451	8.32811e-130	0.274164	0.169492	0.521399	0.000275594
Uncharacterized protein		SPHCH_RS02720	-0.0462396	0.856341	0.117634	0.659018	0.22294	0.427181	3.93654	3.49326e-159	0.696276	0.000123664	0.616252	0.0031527
Uncharacterized protein		SPHCH_RS02725	-0.0716852	0.648605	-0.325397	0.0351856	0.128643	0.627533	3.67791	9.49971e-167	0.397579	0.0123602	0.362634	0.0713679
Uncharacterized protein		SPHCH_RS02730	-0.0216918	0.899918	0.0733997	0.738625	0.20845	0.257944	3.70243	4.73452e-212	0.65626	1.36791e-08	0.717125	1.28645e-06
Enolase (EC 4.2.1.11) (2-phospho-D-glycerate hydro-lyase) (2-phosphoglycerate dehydratase)	eno	SPHCH_RS02735	-1.19461	1.6589e-33	-0.125466	0.381632	0.0828388	0.631077	-1.1193	3.05619e-20	0.129682	0.438332	0.555358	4.03222e-06
Septum formation initiator		SPHCH_RS02740	-1.0972	1.83776e-22	-0.612318	3.46477e-08	-0.216957	0.133174	-1.26018	4.84098e-23	-0.276621	0.082653	-0.0929363	0.670081
Pyruvate dehydrogenase E1 component subunit alpha (EC 1.2.4.1)	pdhA	SPHCH_RS02745	-0.256269	0.131665	0.290568	0.161233	0.298744	0.191586	-0.473905	0.0114614	0.114696	0.723336	0.108779	0.767402
Pyruvate dehydrogenase E1 component subunit beta (EC 1.2.4.1)		SPHCH_RS02750	-0.552086	0.00463205	0.75571	0.000130722	0.542787	0.0191642	-0.0284868	0.90343	0.710328	0.000532191	0.235437	0.465576
TadE family protein		SPHCH_RS02755	-0.0157052	0.997663	0.207652	0.473312	0.249339	0.512725	-0.167842	0.537347	0.132941	0.808851	-0.107099	0.875582
Uncharacterized protein		SPHCH_RS02760	-0.28631	0.474514	0.554468	0.0573701	0.187564	0.735612	0.10416	0.782407	0.353556	0.560515	0.342086	0.40284
Uncharacterized protein		SPHCH_RS02765	-0.378736	0.0797393	-0.109353	0.719742	0.0746101	0.917772	-0.625623	0.00288915	0.228916	0.580076	-0.380793	0.191556
Uncharacterized protein		SPHCH_RS02770	-0.457177	0.00939447	-0.207745	0.39795	-0.0172454	0.974263	-0.555347	0.00180348	0.0985311	0.823653	0.0725168	0.894744
Uncharacterized protein		SPHCH_RS02775	-0.227814	0.352759	0.100682	0.791216	0.131525	0.75242	-0.286146	0.208329	0.199	0.638465	-0.149301	0.760955
Methylenetetrahydrofolate--tRNA-(uracil-5-)-methyltransferase TrmFO (EC 2.1.1.74) (Folate-dependent tRNA (uracil-5-)-methyltransferase) (Folate-dependent tRNA(M-5-U54)-methyltransferase)	trmFO	SPHCH_RS02780	-1.25633	3.39413e-25	-0.137221	0.377675	-0.0540457	0.816938	-1.2489	3.02385e-19	-0.0243866	0.94611	0.12182	0.571544
Sodium:dicarboxylate symporter		SPHCH_RS02785	-1.81272	1.29603e-40	-0.696925	1.38979e-06	-0.397317	0.0211814	-1.84935	3.06543e-28	0.575918	6.4297e-05	1.3642	5.21161e-28
Peptidase M20		SPHCH_RS02790	-0.212622	0.554724	-0.093213	0.87164	0.115564	0.890296	-0.0259199	1	0.0925423	0.921686	0.0239831	1
2-isopropylmalate synthase (EC 2.3.3.13) (Alpha-IPM synthase) (Alpha-isopropylmalate synthase)	leuA	SPHCH_RS02795	-0.456481	2.42944e-06	-0.222328	0.0657201	0.11561	0.534724	-1.26444	7.37356e-26	0.0811366	0.683236	0.987354	2.55833e-15
YceI family protein		SPHCH_RS02800	-0.719523	7.05998e-12	-0.427926	0.00412905	-0.269949	0.138643	-1.10816	6.62007e-17	-0.248736	0.136768	0.25979	0.116761
Ketol-acid reductoisomerase (NADP(+)) (KARI) (EC 1.1.1.86) (Acetohydroxy-acid isomeroreductase) (AHIR) (Alpha-keto-beta-hydroxylacyl reductoisomerase)	ilvC	SPHCH_RS02805	-1.27463	8.94039e-51	-0.112154	0.392396	0.0797827	0.589617	-1.90158	1.96759e-64	0.168519	0.186463	0.752509	1.28475e-11
Acetolactate synthase, small subunit		SPHCH_RS02810	-1.17305	3.72191e-33	0.284003	0.0317021	0.381585	0.00154096	-1.33217	2.97988e-28	0.393403	0.00169093	0.29648	0.0472437
Uncharacterized protein		SPHCH_RS02815	-1.11111	8.12977e-26	-0.161249	0.175263	0.104982	0.452603	-1.32794	2.13298e-30	0.0381641	0.867521	0.330277	0.02701
Acetolactate synthase (EC 2.2.1.6)		SPHCH_RS02820	-1.27868	2.91794e-45	-0.0553123	0.716621	0.0521004	0.762449	-1.62563	5.84978e-41	0.081189	0.630101	0.423599	0.000176742
tRNA dimethylallyltransferase (EC 2.5.1.75) (Dimethylallyl diphosphate:tRNA dimethylallyltransferase) (DMAPP:tRNA dimethylallyltransferase) (DMATase) (Isopentenyl-diphosphate:tRNA isopentenyltransferase) (IPP transferase) (IPPT) (IPTase)	miaA	SPHCH_RS02825	-0.143124	0.50313	0.0766924	0.832838	0.281689	0.319581	-0.182572	0.31143	0.320101	0.219801	-0.204916	0.46215
Phosphoserine phosphatase SerB (EC 3.1.3.3)		SPHCH_RS02830	-1.06219	2.20047e-20	-0.329349	0.0317106	0.168972	0.380259	-1.25752	1.12642e-21	0.0223737	0.96291	0.106681	0.643015
Putative pre-16S rRNA nuclease (EC 3.1.-.-)		SPHCH_RS02835	-0.328566	0.0185514	-0.332097	0.064977	-0.159064	0.511982	-0.687877	1.65769e-05	0.0290021	0.953944	-0.253801	0.254579
Uncharacterized protein		SPHCH_RS02840	-0.181965	0.107019	0.154303	0.37258	0.288294	0.0266907	-0.00420585	0.989573	0.275246	0.0917851	-0.066396	0.794998
Aspartyl/glutamyl-tRNA(Asn/Gln) amidotransferase subunit C (Asp/Glu-ADT subunit C) (EC 6.3.5.-)	gatC	SPHCH_RS02845	-1.15617	2.57992e-12	-0.205285	0.455417	0.203642	0.534109	-1.23701	8.79019e-11	0.155407	0.667907	-0.0458138	0.931614
Glutamyl-tRNA(Gln) amidotransferase subunit A (Glu-ADT subunit A) (EC 6.3.5.7)	gatA	SPHCH_RS02850	-0.748843	1.48463e-13	-0.123332	0.447812	0.176521	0.233969	-0.71092	1.4284e-08	0.0390069	0.881313	0.0180286	0.97271
Aspartyl/glutamyl-tRNA(Asn/Gln) amidotransferase subunit B (Asp/Glu-ADT subunit B) (EC 6.3.5.-)	gatB	SPHCH_RS02855	-0.530271	2.59359e-08	0.16496	0.169715	0.279583	0.00937589	-0.594414	3.32315e-07	0.159609	0.301464	-0.0453928	0.880788
Uncharacterized protein		SPHCH_RS02860	-0.417038	0.000166847	-0.157971	0.231532	0.0151817	0.959723	-1.27655	6.04361e-25	0.0220483	0.939168	-0.143383	0.409269
Peptidase M48 Ste24p		SPHCH_RS02865	-0.421051	0.00146977	-0.299589	0.0593375	-0.11743	0.624823	-3.00824	1.90406e-64	-0.142214	0.580157	-0.0329406	0.944665
Uncharacterized protein		SPHCH_RS02870	-0.823705	9.19211e-10	-0.452882	0.0116066	-0.203776	0.412136	-3.33557	1.34163e-66	-0.2112	0.430279	0.155278	0.56725
Outer membrane autotransporter barrel domain protein		SPHCH_RS02875	0.590591	0.0101922	0.174223	0.659284	-0.308962	0.499628	0.268386	0.241801	-0.292168	0.528626	-0.257134	0.560342
Secretin/TonB short domain protein		SPHCH_RS02880	-0.0446546	0.828904	-0.180034	0.361687	-0.0969441	0.768417	-0.158047	0.41464	-0.270552	0.254086	-0.708588	3.11724e-05
Anti-FecI sigma factor, FecR		SPHCH_RS02885	-0.0802593	0.627338	-0.0559118	0.82072	0.183566	0.421264	-0.0773422	0.69947	0.12557	0.671842	-0.0810527	0.794998
RNA polymerase, sigma-24 subunit, ECF subfamily		SPHCH_RS02890	-0.496013	0.00207833	-0.824951	3.17589e-07	-0.166489	0.504032	-0.584791	0.000216753	-0.476841	0.0302933	-0.531862	0.00258806
Beta-lactamase		SPHCH_RS02895	-0.111451	0.570102	-0.488912	0.013107	-0.252918	0.339678	-0.350246	0.036004	-0.2175	0.446747	0.0822826	0.836359
Alpha-1,4 glucan phosphorylase (EC 2.4.1.1)		SPHCH_RS02900	1.05936	1.6928e-27	0.236249	0.0709351	0.312878	0.0122329	1.44381	7.92753e-36	0.0916243	0.650918	0.00783313	0.998323
1,4-alpha-glucan branching enzyme GlgB (EC 2.4.1.18) (1,4-alpha-D-glucan:1,4-alpha-D-glucan 6-glucosyl-transferase) (Alpha-(1->4)-glucan branching enzyme) (Glycogen branching enzyme) (BE)	glgB	SPHCH_RS02905	1.293	1.68811e-30	0.0776558	0.699699	0.0621655	0.826542	1.54563	1.55896e-29	-0.0834587	0.780248	-0.457695	0.00329993
Glucose-1-phosphate adenylyltransferase (EC 2.7.7.27) (ADP-glucose pyrophosphorylase) (ADPGlc PPase) (ADP-glucose synthase)	glgC	SPHCH_RS02910	1.19188	1.33594e-26	0.27793	0.0918028	0.0763764	0.814763	1.92512	1.34357e-49	0.15045	0.536259	-0.871412	6.94896e-09
Glycogen synthase (EC 2.4.1.21) (Starch [bacterial glycogen] synthase)	glgA	SPHCH_RS02915	1.28267	3.00919e-25	-0.0444632	0.872403	0.0571004	0.857068	1.98315	6.29995e-56	-0.107702	0.756369	-1.04146	3.97361e-10
Glycogen debranching enzyme GlgX (EC 3.2.1.68)		SPHCH_RS02920	1.59427	3.68336e-33	-0.138804	0.617601	0.132233	0.72433	2.17711	4.43906e-50	-0.102435	0.806094	-0.973799	6.65907e-06
Uncharacterized protein		SPHCH_RS02925	0.307741	0.486187	-0.346237	0.606132	-0.332629	0.664703	-0.599826	0.1244	-0.24841	0.818285	0.117022	0.931614
Uncharacterized protein		SPHCH_RS02930	0.274459	0.88387	0.647402	0.533074	0.52925	0.760941	-0.291871	0.756064	NA	NA	-0.0735611	1
Enoyl-CoA hydratase/isomerase		SPHCH_RS02935	0.73558	0.0735799	1.00154	0.0456046	0.442508	0.623352	0.677167	0.0614349	0.114812	0.953944	0.172717	0.917866
Alcohol dehydrogenase (Acceptor)		SPHCH_RS02940	-0.150091	0.695814	-0.0488206	0.931616	0.0951182	0.897108	-0.339074	0.234102	-0.525268	0.351569	-0.167408	0.815211
Regulatory protein TetR		SPHCH_RS02945	-0.549688	0.000615024	0.285121	0.121987	0.417175	0.0360038	0.234317	0.13686	0.438013	0.0187029	-0.0281336	0.972019
Enoyl-CoA hydratase/isomerase		SPHCH_RS02950	-0.114741	0.434405	-0.0624689	0.79141	0.193783	0.374464	0.632413	4.79978e-06	-0.0780866	0.792019	-0.269079	0.21657
Flavin reductase domain protein FMN-binding protein		SPHCH_RS02955	0.0716696	0.785982	0.212521	0.365997	0.251718	0.368583	0.741463	3.33316e-05	0.0242598	0.988288	-0.461726	0.111551
Formyl-CoA transferase (EC 2.8.3.16)		SPHCH_RS02960	0.367395	0.0239464	0.824335	2.56332e-06	0.242985	0.406691	0.682682	8.15964e-06	0.28456	0.372151	-0.153595	0.693938
Luciferase-like, subgroup		SPHCH_RS02965	0.00831564	1	-0.268168	0.581081	0.0298314	1	1.52042	5.7469e-12	0.146027	0.872168	-0.344517	0.600332
Uncharacterized protein		SPHCH_RS02970	0.136022	0.80473	-0.081675	0.935468	0.0440019	1	0.995643	0.000138564	-0.447338	0.543258	-0.483376	0.492555
SMP-30/Gluconolaconase/LRE-like region-containing protein		SPHCH_RS02975	0.381256	0.237668	-0.0433967	0.962268	-0.42587	0.427181	0.482463	0.06982	-0.123083	0.895328	-0.0714645	0.959774
Uncharacterized protein		SPHCH_RS02980	0.809239	0.287595	0.903952	0.189704	0.946962	0.303429	1.18772	0.0149541	0.691796	0.527949	0.216637	0.903598
Thiolase		SPHCH_RS02985	0.0611253	0.902762	-0.199291	0.742686	-0.0219418	1	0.020744	0.982928	-0.00277293	1	-0.0244528	1
3-hydroxybutyryl-CoA epimerase (EC 5.1.2.3)		SPHCH_RS02990	-0.290796	0.291918	0.14488	0.70913	-0.209637	0.632763	0.463436	0.0265463	-0.347014	0.46396	-0.366046	0.331075
PQQ-dependent dehydrogenase, methanol/ethanol family		SPHCH_RS02995	0.183448	0.577821	-0.107473	0.791564	-0.387057	0.352566	0.0464083	0.929554	-0.284051	0.593427	-0.34945	0.416242
O-succinylbenzoate--CoA ligase (EC 6.2.1.26)		SPHCH_RS03000	0.708357	0.0141586	0.602046	0.0839299	-0.0635389	0.958076	0.761208	0.014003	-0.18843	0.827433	-0.0986801	0.931614
Major facilitator superfamily MFS_1		SPHCH_RS03005	0.86424	0.000468841	-0.317699	0.475483	-0.531255	0.28065	0.209735	0.46981	-0.402838	0.593427	0.207195	0.760955
Butyryl-CoA dehydrogenase (EC 1.3.8.1)		SPHCH_RS03010	0.299326	0.374112	0.203388	0.652926	-0.258994	0.638459	0.549625	0.0247476	-0.441353	0.445967	-0.119039	0.876249
3-oxoacyl-(Acyl-carrier-protein) reductase (EC 1.1.1.100)		SPHCH_RS03015	0.46021	0.434799	0.359479	0.732016	-0.442038	0.678699	-1.13681	0.0465538	-0.535874	0.67456	-0.627804	0.587701
Aminoglycoside phosphotransferase		SPHCH_RS03020	1.57866	2.2502e-05	4.59319	2.93173e-79	-0.795537	0.331594	-0.406116	0.378019	-1.07192	0.194173	-0.296453	0.772161
Regulatory protein TetR		SPHCH_RS03025	1.59832	1.87257e-05	1.02843	0.0193064	0.342498	0.786047	0.244199	0.59341	0.198763	0.889945	0.178151	0.918991
FO synthase subunit 1		SPHCH_RS03030	1.74989	7.53288e-30	0.167352	0.623497	0.0618869	0.92156	0.328738	0.120368	-0.410366	0.320874	0.218992	0.560342
NADPH-dependent F420 reductase		SPHCH_RS03035	1.22549	0.000192585	-0.506138	0.452817	-0.185967	0.850695	0.0704061	0.936646	0.289013	0.791128	-0.492601	0.523687
Acetyl-CoA acetyltransferase (EC 2.3.1.9)		SPHCH_RS03040	1.29219	1.89699e-07	0.172957	0.757375	-0.230424	0.729849	-0.370536	0.28329	-0.139235	0.883871	0.0773067	0.963363
Uncharacterized protein		SPHCH_RS03045	-0.699985	3.70409e-07	-0.0375236	0.885433	-0.178675	0.468742	-0.45159	0.0128771	0.116277	0.708981	0.169605	0.483292
RES domain protein		SPHCH_RS03050	-0.51925	0.0003624	0.0281376	0.924442	0.265748	0.197409	-0.930243	2.07511e-09	0.0746568	0.834482	0.1508	0.575873
2-amino-4-hydroxy-6-hydroxymethyldihydropteridine pyrophosphokinase		SPHCH_RS03060	0.000150955	1	0.20277	0.380072	0.109111	0.742683	-0.338958	0.0433736	0.105707	0.781712	0.0426721	0.962483
Uracil-DNA glycosylase superfamily		SPHCH_RS03065	-1.02413	2.18534e-05	-0.0587836	0.907754	-0.334076	0.379651	-0.998655	7.28497e-05	-0.0506217	0.952321	-0.0393459	0.984159
Antibiotic biosynthesis monooxygenase		SPHCH_RS03070	1.00923	4.96069e-13	0.522816	0.00374843	0.327153	0.1151	1.09832	9.92037e-12	0.195576	0.418028	0.13032	0.664402
N-carbamoylputrescine amidase (EC 3.5.1.53)		SPHCH_RS03075	0.901375	1.65326e-15	0.349543	0.0107535	0.0869588	0.722348	0.866655	1.2001e-08	0.13747	0.562513	0.126539	0.643366
Agmatine deiminase (EC 3.5.3.12)		SPHCH_RS03080	-0.653517	2.14398e-08	-0.280104	0.068759	-0.0982851	0.672942	-1.34481	4.64717e-19	-0.0855699	0.755001	0.341515	0.0285897
Peptidase M28		SPHCH_RS03085	-0.13511	0.276663	0.0516614	0.774865	0.0928807	0.645437	0.139163	0.306731	0.15726	0.38441	0.198636	0.222858
30S ribosomal protein S4	rpsD	SPHCH_RS03090	-1.91533	2.90724e-71	-0.51728	1.05294e-05	-0.320426	0.0281616	-2.80323	8.58589e-92	-0.0840612	0.692994	0.867819	6.65596e-14
Chorismate mutase, type II		SPHCH_RS03095	-1.27684	1.97942e-25	-0.34926	0.0287319	-0.125873	0.604528	-1.68044	7.3326e-26	-0.25149	0.199472	-0.305504	0.0639857
Transcriptional repressor NrdR	nrdR	SPHCH_RS03105	-1.23121	3.83385e-33	-0.0404522	0.850329	0.207643	0.161763	-1.11299	2.53179e-15	0.241383	0.154958	0.2499	0.102877
Serine hydroxymethyltransferase (SHMT) (Serine methylase) (EC 2.1.2.1)	glyA	SPHCH_RS03110	-1.18172	2.11057e-36	-0.316008	0.00309943	-0.0182421	0.944545	-1.33041	1.09783e-29	-0.0670675	0.725456	0.223425	0.104643
Sugar-phosphate isomerase, RpiB/LacA/LacB family (EC 5.3.1.26)		SPHCH_RS03115	-1.29281	3.30327e-37	-0.766261	5.3845e-12	-0.294645	0.0353987	-1.50081	4.95635e-29	-0.230398	0.164168	0.206572	0.196324
Uncharacterized protein		SPHCH_RS03120	-0.569399	0.119737	-0.573205	0.188563	-0.425728	0.478225	-0.968804	0.00276628	0.0843224	0.93976	0.396205	0.45939
CBS domain containing membrane protein		SPHCH_RS03125	-0.411077	0.000381089	-0.123932	0.483145	-0.13536	0.571616	-0.540892	0.000212935	0.390561	0.0220954	0.528644	8.43494e-05
Alpha/beta hydrolase fold protein		SPHCH_RS03130	0.455814	2.57455e-05	-0.477404	0.000396975	-0.239912	0.137	-0.137142	0.377717	-0.366626	0.0145018	0.0431068	0.912649
Cysteine desulfurase (EC 2.8.1.7)		SPHCH_RS03135	1.37489	1.51965e-34	0.92793	1.09474e-10	-0.0702661	0.776978	0.931555	5.84258e-15	-0.0564218	0.828712	-0.153549	0.433214
Cysteine desulfurase (EC 2.8.1.7)		SPHCH_RS03140	1.30108	6.722e-26	-0.116143	0.577418	-0.134267	0.627419	0.896897	6.93704e-09	-0.247812	0.322334	-0.504145	0.00378219
Ferredoxin		SPHCH_RS03145	-0.0796352	0.632603	0.246045	0.14771	0.0625221	0.844248	0.667426	2.55698e-06	-0.0281008	0.946749	-0.0203958	0.983606
Beta-lactamase (EC 3.5.2.6)		SPHCH_RS03150	0.262795	0.0150641	-0.158089	0.24036	-0.00806935	0.989112	0.757303	8.72153e-10	0.1234	0.49798	-0.0942145	0.661276
DNA polymerase III subunit gamma/tau (EC 2.7.7.7)	dnaX	SPHCH_RS03155	-0.159875	0.173928	-0.236791	0.0879294	-0.0426485	0.866397	-0.156965	0.28358	-0.070383	0.759908	-0.167413	0.368483
Nucleoid-associated protein Sphch_0636		SPHCH_RS03160	-0.404511	0.00197245	-0.0985348	0.730464	0.345425	0.0877324	-0.000408148	1	0.0662715	0.828712	-0.167567	0.494801
Lon protease (EC 3.4.21.53) (ATP-dependent protease La)	lon	SPHCH_RS03165	1.40066	4.91078e-53	0.571856	1.93991e-09	0.3964	1.8352e-05	1.66233	5.69394e-48	0.311566	0.00653183	-0.218986	0.114935
Histone family protein DNA-binding protein		SPHCH_RS03170	0.282434	0.00849681	-0.463622	7.39221e-05	-0.0471389	0.821013	-0.435365	0.000742655	-0.212194	0.286294	0.178256	0.347442
Phosphoribosyl-AMP cyclohydrolase (PRA-CH) (EC 3.5.4.19)	hisI	SPHCH_RS03180	-0.566223	0.000162542	-0.323958	0.130207	-0.162987	0.572314	-0.626002	0.000809557	0.0113277	1	0.492328	0.00315574
Uncharacterized protein		SPHCH_RS03185	-0.263002	0.137915	-0.302593	0.104629	-0.192148	0.542614	-0.425842	0.00741363	-0.275732	0.231957	-0.228443	0.395169
Malic protein NAD-binding protein		SPHCH_RS03195	-0.351177	0.000571835	-0.0407099	0.833039	0.139775	0.42239	0.0376191	0.804316	0.0691921	0.76048	-0.0167493	0.977071
Transcriptional regulator, LysR family		SPHCH_RS03200	-0.626541	4.73473e-08	-0.548337	6.09241e-05	-0.172001	0.456585	-0.183961	0.242073	-0.142352	0.593427	-0.258584	0.130185
Malate synthase G (EC 2.3.3.9)	glcB	SPHCH_RS03205	-0.561409	4.94456e-07	0.0525079	0.816516	0.195829	0.300228	0.125224	0.372319	0.106208	0.708981	0.311578	0.0495801
Alanine--tRNA ligase (EC 6.1.1.7) (Alanyl-tRNA synthetase) (AlaRS)	alaS	SPHCH_RS03210	-0.148348	0.170942	0.0197502	0.91451	0.204426	0.103842	-0.125854	0.34669	0.125859	0.420661	-0.0393277	0.89605
Glutaminase (EC 3.5.1.2)	glsA	SPHCH_RS03215	-0.307497	0.00435054	-0.176753	0.207031	-0.027501	0.927231	-0.700815	1.94518e-06	-0.176834	0.367804	-0.270729	0.0616415
Sodium/hydrogen exchanger		SPHCH_RS03220	0.206744	0.102723	-0.00428792	0.995126	0.0690925	0.776978	0.338441	0.0203622	-0.0132528	0.987377	-0.284684	0.0946801
Integration host factor subunit beta		SPHCH_RS03230	-0.448965	0.00720843	0.33394	0.0841367	0.321726	0.106614	-0.495054	0.00100691	0.342287	0.159153	-0.336243	0.0708349
30S ribosomal protein S1		SPHCH_RS03235	-0.945415	2.04257e-19	-0.177054	0.159115	-0.0337603	0.86161	-1.37852	2.55623e-32	0.0744046	0.679826	-0.551293	5.48461e-07
Cytidylate kinase (CK) (EC 2.7.4.25) (Cytidine monophosphate kinase) (CMP kinase)	cmk	SPHCH_RS03240	-0.748173	9.23493e-08	0.00618409	0.988959	-0.0713769	0.792921	-0.929092	5.99876e-09	0.0650051	0.830903	0.124521	0.636518
Uncharacterized protein		SPHCH_RS03245	-0.742893	5.11661e-05	0.0344747	0.921499	0.138457	0.682274	-0.371395	0.0513366	0.165201	0.643946	0.0887548	0.848708
3-phosphoshikimate 1-carboxyvinyltransferase (EC 2.5.1.19) (5-enolpyruvylshikimate-3-phosphate synthase) (EPSP synthase) (EPSPS)	aroA	SPHCH_RS03250	-0.698221	1.38403e-10	-0.0812837	0.663644	-0.000264879	1	-1.03861	1.04404e-14	-0.0273766	0.936784	0.0771459	0.767402
Uncharacterized protein		SPHCH_RS03255	-1.34832	1.47389e-34	-0.238803	0.0936606	0.214193	0.195003	-1.26056	4.53315e-24	0.0548664	0.830903	0.427598	0.00362155
DNA helicase (EC 3.6.4.12)		SPHCH_RS03270	0.417882	0.000323527	0.170423	0.255478	0.152397	0.471828	0.456942	0.00109593	0.0189539	0.965597	0.532164	5.45151e-05
Glutathione-dependent formaldehyde-activating GFA		SPHCH_RS03275	-0.238488	0.209301	-0.0394362	0.927283	-0.0151329	0.99839	0.138165	0.44441	0.102085	0.792019	2.17344	1.60452e-46
Transcriptional regulator, BadM/Rrf2 family		SPHCH_RS03285	-0.449286	0.00451145	-0.169584	0.623497	-0.0735576	0.81899	-0.353783	0.0254278	0.133768	0.703637	0.0343912	0.957872
Nitric oxide dioxygenase (EC 1.14.12.17)		SPHCH_RS03290	-0.195478	0.775401	0.37603	0.570849	0.90856	0.129002	0.519333	0.189867	0.386715	0.713006	1.21021	0.00463501
Methyltransferase		SPHCH_RS03295	-1.91642	2.06488e-47	-0.343651	0.0394803	-0.0169491	0.971209	-1.81025	1.37957e-34	0.166253	0.435137	0.2166	0.279196
Pseudouridine synthase (EC 5.4.99.-)		SPHCH_RS03300	-2.26293	5.02053e-60	-0.349497	0.0181213	0.10649	0.640529	-1.89655	1.57648e-48	0.317031	0.0357618	0.31128	0.0217617
Response regulator receiver		SPHCH_RS03305	4.75966	5.10195e-272	4.36852	2.2331e-139	1.30621	4.76424e-14	3.99507	9.79258e-131	0.618449	0.0219968	0.717197	0.00123342
Major facilitator superfamily MFS_1		SPHCH_RS03310	2.03145	7.95548e-65	0.850834	2.56036e-09	0.210477	0.387151	1.21847	7.64539e-21	0.0811746	0.79688	0.250713	0.19922
Uncharacterized protein		SPHCH_RS03315	-0.00472538	1	0.297037	0.0385314	0.295535	0.0892624	-0.831806	1.07976e-08	0.143035	0.553532	-0.408566	0.0265806
FolC bifunctional protein (EC 6.3.2.17)		SPHCH_RS03320	-0.732916	2.67473e-16	-0.0431765	0.833169	0.14333	0.289107	-1.31072	7.01713e-35	0.176204	0.197554	-0.194338	0.18785
Acetyl-coenzyme A carboxylase carboxyl transferase subunit beta (ACCase subunit beta) (Acetyl-CoA carboxylase carboxyltransferase subunit beta) (EC 6.4.1.2)	accD	SPHCH_RS03325	-0.980081	7.54796e-20	-0.149326	0.319499	-0.128372	0.514873	-1.38555	1.46014e-23	-0.0594474	0.810291	-0.105608	0.673733
Tryptophan synthase alpha chain (EC 4.2.1.20)	trpA	SPHCH_RS03330	-0.680112	1.0166e-11	-0.0493356	0.783094	0.085075	0.617741	-0.996919	6.55422e-17	0.0412656	0.855763	-0.00504169	1
Tryptophan synthase beta chain (EC 4.2.1.20)	trpB	SPHCH_RS03335	-0.838018	1.27087e-19	0.0428596	0.809159	0.177621	0.154067	-1.08222	5.52582e-23	0.209059	0.10415	0.0970209	0.596492
N-(5'-phosphoribosyl)anthranilate isomerase (PRAI) (EC 5.3.1.24)	trpF	SPHCH_RS03340	-1.27676	6.70875e-21	-0.273082	0.0873502	0.0320877	0.923425	-1.4822	2.98534e-27	0.0288268	0.937247	-0.044205	0.908681
Lipid A biosynthesis acyltransferase		SPHCH_RS03345	-0.806642	3.0071e-11	-0.197897	0.256125	-0.140965	0.548124	-0.705507	1.40305e-06	-0.0379565	0.918528	-0.315357	0.109126
Putative ceramide glucosyltransferase		SPHCH_RS03350	-0.419842	0.160868	-1.00008	0.00195483	-0.451194	0.283657	-0.793822	0.00648237	0.0660314	0.953944	0.46626	0.172508
Uncharacterized protein		SPHCH_RS03360	-0.971032	1.14154e-17	-0.0495479	0.791564	0.133801	0.419124	-1.05347	4.46511e-16	0.018748	0.953944	-0.0261434	0.957872
DNA gyrase subunit A (EC 5.99.1.3)	gyrA	SPHCH_RS03365	-0.909946	3.97256e-26	-0.0647744	0.66546	0.118638	0.359371	-0.878112	9.39302e-17	0.186281	0.151324	0.0849765	0.665054
Uncharacterized protein		SPHCH_RS03370	-0.479356	1.00209e-06	-0.175885	0.184069	-0.000312426	1	0.702926	1.7488e-10	0.125438	0.418028	0.63977	4.2136e-09
Uncharacterized protein		SPHCH_RS03375	-0.502058	1.09416e-07	-0.500107	5.12174e-06	-0.0953909	0.598127	0.482844	9.05667e-05	-0.226369	0.183003	0.140758	0.414465
Transcriptional regulator, AsnC family		SPHCH_RS03380	-0.618804	2.65786e-09	-0.150464	0.337993	0.0247196	0.941167	-0.294573	0.0283706	0.0773848	0.798726	0.326198	0.0277779
Histidine kinase A domain protein		SPHCH_RS03385	0.287808	0.00704817	-0.0849405	0.623159	0.174393	0.28092	0.389611	0.00120286	-0.0301032	0.923578	0.0302082	0.933168
Uncharacterized protein		SPHCH_RS03390	0.446789	0.0631572	0.387956	0.137909	0.269843	0.446778	0.670244	0.000596955	-0.0328751	0.975198	0.174882	0.681145
2-oxopent-4-enoate hydratase (EC 4.2.1.80)		SPHCH_RS03400	-0.372196	0.0460459	-0.0889024	0.7757	-0.0758879	0.870238	-0.898112	9.73907e-07	-0.047358	0.931715	0.309596	0.181202
TonB-dependent receptor		SPHCH_RS03405	0.64943	0.0913244	5.62633	3.15083e-156	-0.856431	0.160104	-1.6217	0.000157092	-0.928416	0.319232	0.026381	0.998982
Fumarylacetoacetate (FAA) hydrolase		SPHCH_RS03410	0.262742	0.519987	3.25168	4.14659e-52	-0.747504	0.167142	-1.42356	0.000585999	-0.437236	0.551958	0.206967	0.776536
2-hydroxy-3-oxopropionate reductase (EC 1.1.1.60)		SPHCH_RS03415	-0.3294	0.67538	2.79423	6.74628e-16	-0.7876	0.464311	-0.794861	0.208392	-0.522239	0.679222	0.630768	0.428456
Hydroxypyruvate isomerase (EC 5.3.1.22)		SPHCH_RS03420	0.247079	0.676079	0.132906	0.86868	-0.790177	0.279828	-0.980315	0.0431846	0.045509	1	0.348015	0.673733
O-succinylbenzoate--CoA ligase (EC 6.2.1.26)		SPHCH_RS03425	0.69943	0.00896286	0.605552	0.0396123	0.109688	0.890296	-0.295403	0.367739	-0.0616861	0.953944	0.492551	0.16524
2-dehydropantoate 2-reductase (EC 1.1.1.169)		SPHCH_RS03430	0.953066	3.92177e-11	2.63234	3.75772e-51	-0.00142108	1	0.288135	0.0710929	-0.0207618	0.991484	-0.169454	0.617464
Major facilitator superfamily MFS_1		SPHCH_RS03435	1.86581	2.92671e-23	5.1969	3.92916e-244	-0.320255	0.592404	0.555273	0.0270733	-0.0545549	0.973558	0.420874	0.25509
Transcriptional regulator, GntR family		SPHCH_RS03440	-0.745032	9.35096e-12	-0.246382	0.106881	0.00369127	1	-0.242172	0.0797983	-0.0848032	0.725456	-0.0505421	0.889547
ABC-type nitrate/sulfonate/bicarbonate transport system periplasmic component		SPHCH_RS03445	0.622278	0.379011	-0.415412	0.712583	-0.336759	0.876859	-0.331236	0.684527	-1.02755	0.480799	0.879784	0.346584
Nitrate ABC transporter, inner membrane subunit		SPHCH_RS03450	0.47995	0.521763	-1.07264	0.17659	-0.674529	0.624666	0.206867	0.80245	-0.489004	0.771364	1.12296	0.06902
Nitrate ABC transporter, ATPase subunits C and D (EC 3.6.3.36)		SPHCH_RS03455	-0.854019	0.0998803	-1.2688	0.0226711	-0.601694	0.471828	-0.290811	0.667608	-0.561223	0.535253	-0.259058	0.828598
Uncharacterized protein		SPHCH_RS03460	0.0434789	0.984381	0.688968	0.0727076	-0.47755	0.53129	0.571516	0.0740391	-0.48053	0.580157	0.434099	0.480017
Uncharacterized protein		SPHCH_RS03470	-0.552286	0.00399273	-1.85731	1.21616e-28	-1.52991	6.78912e-20	-2.19621	1.70141e-29	-1.31617	7.37447e-14	0.250579	0.4076
Peptidase M28		SPHCH_RS03475	-0.364781	0.00253082	0.0183847	0.934595	0.0544514	0.823386	-0.420332	0.00119348	0.00560513	1	0.0405141	0.910499
ATP-binding cassette protein, ChvD family (EC 3.6.3.17)		SPHCH_RS03480	-0.947553	2.35068e-25	0.263318	0.0208971	0.385629	0.000585685	-0.721753	1.30441e-09	0.285276	0.0668779	0.211907	0.191556
Acylphosphatase (EC 3.6.1.7)		SPHCH_RS03485	-0.112082	0.615904	-0.183329	0.539226	-0.228716	0.495666	-0.334761	0.116758	-0.421701	0.186463	-0.605053	0.0140376
Uncharacterized protein		SPHCH_RS03490	-0.209546	0.0790768	-0.218416	0.165927	-0.219091	0.185155	-0.383219	0.00626388	-0.289877	0.0624747	-0.13773	0.51346
Carbonic anhydrase (EC 4.2.1.1) (Carbonate dehydratase)		SPHCH_RS03495	-0.67876	5.32174e-11	-0.375842	0.00190898	-0.0901734	0.685152	-0.751434	8.19995e-09	-0.157114	0.572439	-0.00340558	1
Lipoyl synthase (EC 2.8.1.8) (Lip-syn) (LS) (Lipoate synthase) (Lipoic acid synthase) (Sulfur insertion protein LipA)	lipA	SPHCH_RS03500	0.55705	1.06374e-07	0.241315	0.0574696	0.280013	0.0430614	0.524708	2.49341e-05	0.23569	0.133964	0.0776058	0.769051
Cyclase/dehydrase		SPHCH_RS03505	0.616271	2.57876e-06	0.157472	0.437066	0.239045	0.257944	0.606792	2.72605e-05	0.082691	0.761927	-0.188233	0.384026
CinA domain protein		SPHCH_RS03510	-0.744147	2.12247e-11	-0.140954	0.479835	-0.0487983	0.857068	-0.696926	1.12112e-07	0.058102	0.828712	-0.0365456	0.926216
Bifunctional enzyme IspD/IspF [Includes: 2-C-methyl-D-erythritol 4-phosphate cytidylyltransferase (EC 2.7.7.60) (4-diphosphocytidyl-2C-methyl-D-erythritol synthase) (MEP cytidylyltransferase) (MCT); 2-C-methyl-D-erythritol 2,4-cyclodiphosphate synthase (MECDP-synthase) (MECPP-synthase) (MECPS) (EC 4.6.1.12)]	ispDF	SPHCH_RS03515	-1.07157	4.65116e-25	-0.146047	0.30309	0.0322353	0.897108	-0.969236	6.77382e-14	-0.110452	0.600756	-0.277098	0.0566886
tRNA-dihydrouridine synthase (EC 1.3.1.-)		SPHCH_RS03520	-0.92334	5.35118e-22	-0.113947	0.413232	0.0679632	0.725396	-0.518823	1.26041e-05	0.0529706	0.824717	0.241246	0.0876925
Signal transduction histidine kinase, nitrogen specific, NtrB		SPHCH_RS03525	-0.732231	3.46678e-14	0.234488	0.0432002	0.112949	0.523455	-0.301234	0.0143894	0.139846	0.503013	-0.122032	0.557502
Nitrogen metabolism transcriptional regulator, NtrC, Fis Family		SPHCH_RS03530	-0.625411	1.57901e-09	0.0889288	0.574783	0.0995381	0.587254	-0.175451	0.196383	0.181451	0.293315	-0.241023	0.12789
Multi-sensor signal transduction histidine kinase		SPHCH_RS03535	-0.266392	0.0133776	-0.0306303	0.87164	-0.0126716	0.973008	1.25643	1.68173e-26	0.00228149	1	-0.340954	0.0127925
Two component, sigma54 specific, transcriptional regulator, Fis family		SPHCH_RS03540	-0.000160034	1	0.0942299	0.640972	0.17024	0.335631	1.46048	3.10048e-33	0.244449	0.183003	-0.152924	0.455696
RNA-binding protein Hfq	hfq	SPHCH_RS03545	0.411699	8.6797e-05	0.245743	0.0414004	0.178523	0.254885	0.821919	4.94399e-11	-0.0301609	0.906202	0.0666671	0.805573
GTPase HflX (GTP-binding protein HflX)	hflX	SPHCH_RS03550	0.629966	2.62479e-10	-0.00180077	1	0.0498343	0.787038	1.14745	3.26032e-24	-0.0315402	0.893446	-0.169692	0.266014
MazG family protein		SPHCH_RS03555	0.438961	0.000260364	0.0511356	0.837148	0.174533	0.452031	0.544664	4.17717e-05	0.0513933	0.883109	-0.332462	0.0693674
General substrate transporter		SPHCH_RS03565	0.145243	0.366662	-0.181096	0.39341	0.0115126	0.988976	0.820501	2.52548e-07	0.0115674	0.991762	-0.715439	3.21704e-05
Putative aspartyl protease		SPHCH_RS03570	-0.168329	0.352544	-0.321552	0.159966	-0.245779	0.346188	0.170118	0.36597	-0.233188	0.402109	-0.496848	0.0207641
PhnP protein		SPHCH_RS03575	-0.500724	0.000171606	-0.122515	0.610641	-0.0539653	0.89287	0.449314	0.00337117	0.07174	0.823082	-0.53482	0.00146051
Hydrolase, TatD family		SPHCH_RS03580	-0.775197	2.44394e-13	0.372135	0.00102494	0.148569	0.395378	-0.422703	0.00190643	0.0644846	0.805056	-0.119132	0.620584
Methionine--tRNA ligase (EC 6.1.1.10) (Methionyl-tRNA synthetase) (MetRS)	metG	SPHCH_RS03585	-0.649817	7.64565e-09	0.235713	0.145333	0.250412	0.12611	-0.530679	0.00067617	0.148717	0.476015	-0.0100489	0.99711
DNA polymerase III delta' subunit		SPHCH_RS03590	0.162902	0.205464	-0.0614955	0.764791	-0.00161712	1	0.123584	0.431745	-0.0946285	0.692774	-0.482071	0.000683094
Thymidylate kinase (EC 2.7.4.9) (dTMP kinase)	tmk	SPHCH_RS03595	0.0125885	0.944912	-0.136272	0.49779	-0.0624428	0.845889	-0.0848418	0.637719	-0.104216	0.787466	0.0703903	0.847792
Serine-type D-Ala-D-Ala carboxypeptidase (EC 3.4.16.4)		SPHCH_RS03600	-0.289545	0.00486907	0.149754	0.24872	0.216451	0.112476	-0.133645	0.290327	0.162768	0.307207	0.0761509	0.750305
Lytic murein transglycosylase		SPHCH_RS03605	0.525763	0.000149466	-0.211484	0.332302	-0.23001	0.346188	0.534778	0.000802774	-0.188207	0.561452	-0.361904	0.116069
Tetratricopeptide TPR_1 repeat-containing protein		SPHCH_RS03620	1.34264	1.3008e-28	0.194057	0.302863	0.0583948	0.868393	1.35992	5.13169e-24	0.0245977	0.971081	0.394451	0.0308242
Uncharacterized protein		SPHCH_RS03625	-0.626747	6.17392e-05	-0.77036	0.00134824	-0.365407	0.0792505	-0.61671	0.00051411	-0.63803	0.00860588	-0.25472	0.486679
Uncharacterized protein		SPHCH_RS03630	0.829942	1.60434e-08	0.0428821	0.887286	0.180057	0.505671	0.0852379	0.667608	-0.0303656	0.973558	-0.217773	0.482595
Protein translocase subunit SecA	secA	SPHCH_RS03635	0.0608893	0.617553	0.181632	0.124527	0.262089	0.017807	0.239153	0.0528943	0.221545	0.108736	0.088441	0.678677
Arginine biosynthesis bifunctional protein ArgJ [Cleaved into: Arginine biosynthesis bifunctional protein ArgJ alpha chain; Arginine biosynthesis bifunctional protein ArgJ beta chain] [Includes: Amino-acid acetyltransferase (EC 2.3.1.1) (N-acetylglutamate synthase) (AGSase); Glutamate N-acetyltransferase (EC 2.3.1.35) (Ornithine acetyltransferase) (OATase) (Ornithine transacetylase)]	argJ	SPHCH_RS03640	-0.682703	8.42738e-11	-0.105295	0.513368	0.0103009	0.978336	-0.794162	2.02865e-09	-0.0722362	0.762367	-0.117964	0.587701
Inositol-1-monophosphatase (EC 3.1.3.25)		SPHCH_RS03645	-0.790108	3.32566e-12	-0.131837	0.449822	0.0409248	0.890296	-0.91827	5.97584e-12	-0.0648524	0.820898	0.0773051	0.794998
Thioredoxin		SPHCH_RS03650	1.30847	1.00772e-26	0.274322	0.116188	0.234675	0.27366	1.1498	6.96334e-15	0.650275	0.00010635	0.336983	0.0568627
Double-strand break repair helicase AddA		SPHCH_RS03655	0.127248	0.255462	-0.137017	0.327493	-0.0770521	0.735612	0.342568	0.006603	-0.0315217	0.918528	-0.945046	1.37319e-15
Double-strand break repair protein AddB		SPHCH_RS03660	0.0881962	0.497156	0.0267363	0.896696	-0.0690321	0.757443	0.173283	0.226151	-0.0621479	0.805056	-0.887534	3.89999e-12
Nucleotidyl transferase		SPHCH_RS03665	-0.257066	0.0357835	0.0214433	0.921815	0.12682	0.522638	-0.194611	0.151629	0.099147	0.727879	-0.313896	0.0882623
Aminoglycoside phosphotransferase		SPHCH_RS03670	-0.256792	0.0468739	-0.232196	0.152606	-0.053796	0.84841	-0.256721	0.0989206	0.0366444	0.905322	-0.247052	0.157887
Uncharacterized protein family UPF0079, ATPase		SPHCH_RS03675	-0.0340602	0.875061	0.180352	0.320325	0.167621	0.470748	0.264172	0.0676223	0.258731	0.288295	-0.164379	0.523687
PAS/PAC sensor signal transduction histidine kinase		SPHCH_RS03680	-0.407931	3.37931e-05	-0.0659998	0.685071	-0.0605907	0.759249	-0.241808	0.0595097	0.0711363	0.713432	-0.336793	0.0105345
Adenosylhomocysteinase (EC 3.3.1.1) (S-adenosyl-L-homocysteine hydrolase) (AdoHcyase)	ahcY	SPHCH_RS03685	-2.27209	6.28849e-103	0.0507005	0.81361	0.0390876	0.874256	-0.985419	1.61632e-17	0.421702	0.00056648	0.41068	0.00146346
Uncharacterized protein		SPHCH_RS03690	1.02249	0.033762	0.481849	0.443549	0.151427	0.93281	-0.274788	0.723497	0.459936	0.658654	0.90578	0.13733
UPF0301 protein Sphch_0735		SPHCH_RS03695	0.483899	0.00420261	0.42965	0.0276386	0.0319234	0.939036	1.1612	1.05174e-13	0.0595211	0.869088	-0.0145406	1
Redoxin domain protein		SPHCH_RS03700	0.936056	2.09048e-23	0.391901	0.000826336	-0.0359108	0.90238	0.374262	0.00297225	-0.0175491	0.972615	0.228072	0.156647
AMP nucleosidase (EC 3.2.2.4)	amn	SPHCH_RS03705	0.833719	8.72942e-17	0.132488	0.44796	0.130658	0.505993	0.726365	1.96444e-08	0.0023392	1	-0.337975	0.0438383
Alpha/beta hydrolase fold protein		SPHCH_RS03710	-0.676799	9.97634e-07	0.0548779	0.832838	0.25289	0.241117	-0.562725	0.000201872	0.221436	0.297957	0.0598704	0.868102
Uncharacterized conserved protein UCP020606		SPHCH_RS03715	-0.86772	1.84087e-07	-0.606033	0.00911588	-0.309177	0.241815	-1.28589	6.08361e-11	-0.00862526	1	1.09354	4.02323e-08
Aspartate-semialdehyde dehydrogenase (ASA dehydrogenase) (ASADH) (EC 1.2.1.11) (Aspartate-beta-semialdehyde dehydrogenase)	asd	SPHCH_RS03720	-0.831886	2.11539e-13	-0.122562	0.526804	0.0551365	0.812712	-0.290815	0.0570485	0.171753	0.39187	0.416687	0.00636996
Dipeptidyl-peptidase IV (EC 3.4.14.5)		SPHCH_RS03725	-0.639227	2.91461e-13	-0.00603132	0.981784	0.202908	0.079875	-0.0398824	0.767469	0.227267	0.0550252	0.290946	0.0142753
Integrase family protein		SPHCH_RS03735	0.145079	0.417375	4.25635	1.40512e-278	0.144023	0.624017	0.566493	0.000949484	0.0618638	0.904391	0.228082	0.345382
Uncharacterized protein		SPHCH_RS03740	0.0546319	1	1.02149	0.0734661	-0.80579	0.313056	-0.955402	0.0911182	-0.592766	0.600812	0.400298	0.619614
Uncharacterized protein		SPHCH_RS03745	-0.461343	0.0346309	0.344274	0.151545	0.309678	0.236987	-0.30111	0.127999	0.0540328	0.930472	-0.111972	0.836359
Uncharacterized protein		SPHCH_RS03755	0.126221	0.526873	0.291274	0.223315	0.420647	0.0927006	0.564684	0.000755509	0.540281	0.00665843	0.218338	0.467739
Uncharacterized protein		SPHCH_RS03765	0.461701	0.357042	0.566168	0.286768	0.295795	0.752058	-0.364405	0.590464	0.517031	0.566316	0.799892	0.141446
Entericidin EcnAB		SPHCH_RS03775	-1.22981	1.76821e-16	-1.61949	4.02887e-26	-1.49637	1.05342e-22	-1.55839	2.07465e-18	-1.255	7.2996e-10	-0.0574153	0.902713
Uncharacterized protein		SPHCH_RS03780	1.10161	4.96693e-20	0.205462	0.360974	0.179538	0.437205	1.36687	8.37221e-22	0.521825	0.0011133	0.727866	6.6652e-07
ATP-dependent protease subunit HslV (EC 3.4.25.2)	hslV	SPHCH_RS03785	2.33761	3.40951e-131	0.715403	2.79295e-09	0.365617	0.00615488	2.31174	2.10073e-78	0.172711	0.515846	-0.0780229	0.792015
ATP-dependent protease ATPase subunit HslU	hslU	SPHCH_RS03790	2.49257	1.76431e-119	0.696077	4.92319e-12	0.307395	0.0118955	2.13564	1.14573e-68	0.210786	0.173386	-0.136861	0.439904
Proline--tRNA ligase (EC 6.1.1.15) (Prolyl-tRNA synthetase) (ProRS)	proS	SPHCH_RS03795	-1.10476	3.48842e-32	-0.0352725	0.85644	0.223406	0.0735647	-1.43368	1.97843e-36	0.0727603	0.728241	0.334989	0.0222654
Polyhydroxyalkonate synthesis repressor, PhaR		SPHCH_RS03800	-0.485522	2.66802e-05	0.21743	0.119714	0.15143	0.471828	0.0342284	0.847703	0.213075	0.244238	-0.00760698	0.997787
Polyhydroxyalkanoate synthase		SPHCH_RS03805	-0.316128	0.0755072	-0.212626	0.390805	-0.017269	1	-0.514293	0.00701643	-0.114684	0.764575	0.0853168	0.878704
Acetyl-CoA acetyltransferase (EC 2.3.1.9)		SPHCH_RS03810	-0.504938	1.80835e-06	-0.281257	0.0312749	-0.117276	0.515617	-0.566926	2.21804e-05	-0.167339	0.36819	0.257248	0.0980022
Alanine racemase (EC 5.1.1.1)		SPHCH_RS03815	-0.659792	8.6948e-09	-0.354624	0.0381404	-0.199394	0.347125	-0.735345	2.27658e-08	-0.0643685	0.83024	-0.08471	0.754281
General substrate transporter		SPHCH_RS03820	-0.0633918	0.762698	-0.153574	0.43647	-0.0653202	0.829818	-0.146915	0.381242	0.0369879	0.930559	-0.11479	0.680378
Export-related chaperone CsaA		SPHCH_RS03825	-0.853193	4.99949e-11	-0.107044	0.682539	0.53471	0.000205537	-0.498317	0.00116392	0.0343673	0.930472	-0.198571	0.400501
Propionyl-CoA carboxylase (EC 6.4.1.3)		SPHCH_RS03830	-0.665615	2.59443e-12	0.226464	0.0743681	0.679282	8.43594e-11	-0.0294949	0.829195	0.279083	0.0827846	0.0726713	0.784375
Biotin synthase (EC 2.8.1.6)	bioB	SPHCH_RS03835	-0.7525	5.69953e-10	0.1269	0.431421	0.512375	8.67531e-06	0.0377807	0.820193	0.0965373	0.702259	-0.0789028	0.753037
Methylmalonyl-CoA mutase, large subunit (EC 5.4.99.2) (EC 5.4.99.4)		SPHCH_RS03840	-1.11861	3.65917e-23	-0.0674102	0.729741	0.662022	1.48726e-08	-0.0766873	0.625424	0.146197	0.500106	-0.17528	0.352294
Methylmalonyl-CoA epimerase (EC 5.1.99.1)		SPHCH_RS03845	-1.50773	1.11813e-15	-0.277393	0.278899	0.700636	7.12145e-05	-0.19745	0.329554	0.14164	0.692994	-0.388306	0.107116
Propionyl-CoA carboxylase (EC 6.4.1.3)		SPHCH_RS03850	-1.2917	1.0921e-30	0.133801	0.38367	0.813378	6.16903e-15	-0.249793	0.0856782	0.373529	0.0097623	-0.154775	0.435352
Transcriptional regulator, XRE family		SPHCH_RS03855	-0.422344	0.00750849	-0.15906	0.435035	0.080683	0.762449	-0.691779	6.10726e-06	0.214729	0.310047	-0.0627386	0.861495
Uncharacterized protein		SPHCH_RS03860	-1.553	4.25333e-31	-0.407586	0.0409182	0.0703617	0.816003	-0.209399	0.149451	0.136723	0.583753	-0.0825299	0.773328
Glutathione-disulfide reductase (EC 1.8.1.7)		SPHCH_RS03865	0.527154	4.40681e-08	0.378809	8.50119e-05	0.41422	4.32554e-06	0.902682	5.15036e-17	0.32398	0.00133167	0.237723	0.0724861
Glucose-6-phosphate isomerase (GPI) (EC 5.3.1.9) (Phosphoglucose isomerase) (PGI) (Phosphohexose isomerase) (PHI)	pgi	SPHCH_RS03870	-0.271805	0.0104655	0.0466474	0.803049	0.0254713	0.921585	-0.152046	0.269662	-0.119401	0.54028	0.00367063	1
Signal peptidase I (EC 3.4.21.89)		SPHCH_RS03875	-0.248616	0.0472755	0.275086	0.0381548	0.25401	0.0892624	-0.573664	3.42562e-05	0.454664	0.0023398	0.158126	0.460176
Ribonuclease 3 (EC 3.1.26.3) (Ribonuclease III) (RNase III)	rnc	SPHCH_RS03880	-0.20263	0.0748932	-0.0149735	0.952426	0.0142303	0.971118	-0.621253	7.77831e-07	0.0734186	0.744322	-0.221027	0.153965
GTPase Era	era	SPHCH_RS03890	-0.592438	1.64653e-06	0.0611288	0.800274	0.130493	0.591717	-1.09165	6.54734e-14	0.20226	0.351569	0.158896	0.523687
DNA topoisomerase 1 (EC 5.99.1.2) (DNA topoisomerase I)	topA	SPHCH_RS03895	0.28994	0.00291881	0.152299	0.219889	0.228593	0.0609695	0.271441	0.0251002	0.146408	0.351198	-0.0245778	0.947262
DNA protecting protein DprA		SPHCH_RS03900	-0.0148457	0.950765	0.000571036	1	0.0609591	0.820217	-0.202859	0.164468	-0.0177518	0.975198	-0.129763	0.644707
Glycerol-3-phosphate acyltransferase (Acyl-PO4 G3P acyltransferase) (Acyl-phosphate--glycerol-3-phosphate acyltransferase) (G3P acyltransferase) (GPAT) (EC 2.3.1.n3) (Lysophosphatidic acid synthase) (LPA synthase)	plsY	SPHCH_RS03905	-0.230961	0.0913745	-0.127246	0.60098	-0.137602	0.581859	-0.14142	0.362337	-0.213657	0.438429	0.167466	0.596058
Glutamate racemase (EC 5.1.1.3)	murI	SPHCH_RS03910	-0.156665	0.17885	-0.0526071	0.806102	-0.0171743	0.967075	-0.133797	0.392321	-0.0637696	0.805054	-0.213642	0.248113
5-aminolevulinate synthase (EC 2.3.1.37) (5-aminolevulinic acid synthase) (Delta-ALA synthase) (Delta-aminolevulinate synthase)		SPHCH_RS03915	-0.722655	3.41471e-11	-0.140638	0.334849	-0.00254032	1	-0.605652	1.00254e-05	0.00960691	0.991762	-0.19288	0.260735
Putative exonuclease		SPHCH_RS03920	-0.554489	0.000940537	-0.117075	0.712016	0.350862	0.138599	1.17556	1.4653e-14	0.217883	0.431054	-0.284762	0.2976
ATP dependent DNA ligase		SPHCH_RS03925	-0.700435	1.06773e-06	-0.246643	0.211844	0.201799	0.364751	2.24771	4.58008e-64	0.188641	0.473448	-0.39184	0.0396475
Saccharopine dehydrogenase		SPHCH_RS03930	-0.279446	0.0160008	0.00466291	0.993716	0.134255	0.456585	-0.631314	5.01672e-06	0.145552	0.430832	0.347614	0.0142717
Carboxynorspermidine/carboxyspermidine decarboxylase (CANS DC/CAS DC) (CANSDC/CASDC) (EC 4.1.1.96)		SPHCH_RS03935	-0.384308	0.00116061	-0.0949316	0.574089	0.0223289	0.946928	-1.53269	2.5553e-28	0.0272118	0.934152	0.337146	0.0199882
Ornithine decarboxylase (EC 4.1.1.17)		SPHCH_RS03940	-1.409	1.70011e-54	-0.496605	5.46922e-07	-0.142323	0.311184	-2.05664	2.65717e-68	-0.16012	0.311496	1.23689	4.93557e-32
(Uracil-5)-methyltransferase		SPHCH_RS03945	-0.729083	6.37395e-08	-0.363921	0.0407996	-0.313876	0.153615	-0.477622	0.00482511	-0.27506	0.271346	-0.439102	0.0138073
Multifunctional fusion protein [Includes: ADP-dependent (S)-NAD(P)H-hydrate dehydratase (EC 4.2.1.136) (ADP-dependent NAD(P)HX dehydratase); NAD(P)H-hydrate epimerase (EC 5.1.99.6) (NAD(P)HX epimerase)]	nnrE	SPHCH_RS03950	0.156045	0.202733	-0.0286824	0.89842	-0.139332	0.504032	0.375571	0.00404514	-0.0676416	0.823653	-0.585376	3.31508e-05
Uncharacterized protein		SPHCH_RS03955	0.16399	0.57712	0.0374138	0.954308	-0.00584477	1	0.55403	0.0321491	-0.0683812	0.951925	-0.843979	0.0187021
N-formylglutamate amidohydrolase		SPHCH_RS03960	0.05465	0.770045	0.0430793	0.896465	0.0230925	0.954083	0.400285	0.00453021	-0.00908501	1	-0.682815	1.77654e-05
4-diphosphocytidyl-2-C-methyl-D-erythritol kinase (CMK) (EC 2.7.1.148) (4-(cytidine-5'-diphospho)-2-C-methyl-D-erythritol kinase)	ispE	SPHCH_RS03965	0.106988	0.461953	0.170915	0.328328	0.00520463	1	0.512689	3.20711e-05	-0.0456128	0.893091	-0.44583	0.00303393
TPR repeat protein		SPHCH_RS03970	-0.521241	7.22535e-09	-0.1579	0.189685	-0.171316	0.202572	-0.533368	3.71905e-06	-0.0607909	0.756807	-0.110205	0.582942
Electron-transferring-flavoprotein dehydrogenase (EC 1.5.5.1)		SPHCH_RS03975	-0.808647	4.22775e-16	0.0947821	0.542653	0.180673	0.220766	-0.735263	1.06532e-09	0.17812	0.278621	0.369292	0.00467503
Uracil-DNA glycosylase superfamily		SPHCH_RS03980	-0.0556694	0.811032	-0.51636	0.0137307	-0.435131	0.0578336	-0.759432	2.13241e-05	-0.35419	0.278455	-0.229724	0.449362
Lytic transglycosylase catalytic		SPHCH_RS03985	-0.191897	0.151557	0.0294987	0.896584	0.0463382	0.856385	0.461447	0.000993459	0.0732065	0.772559	-0.0118994	0.99343
Molybdenum cofactor biosynthesis protein B		SPHCH_RS03990	-0.174097	0.334458	0.116694	0.678137	-0.0879329	0.820966	0.525474	0.00146567	0.01427	0.973558	-0.201676	0.496358
Radical SAM domain protein		SPHCH_RS03995	0.073889	0.723249	0.110052	0.670551	-0.164242	0.624666	0.323987	0.0633876	-0.280996	0.321571	1.55023	4.30434e-26
DNA-directed DNA polymerase (EC 2.7.7.7)		SPHCH_RS04000	0.281952	0.00704371	-0.0822637	0.640972	0.0653701	0.733265	0.518551	2.93166e-05	0.0202799	0.941611	-0.538043	1.99875e-05
Diguanylate cyclase		SPHCH_RS04005	-0.00330608	1	-0.17336	0.795445	-0.565284	0.435426	0.475681	0.238959	-0.615437	0.42839	0.187774	0.889547
Lipoprotein-releasing system ATP-binding protein LolD (EC 3.6.3.-)	lolD	SPHCH_RS04010	0.0251065	0.874685	-0.119617	0.465202	0.223099	0.148503	-0.415153	0.00392303	0.0978927	0.682605	0.0517233	0.878704
Lipoprotein releasing system, transmembrane protein, LolC/E family		SPHCH_RS04015	-0.276521	0.00713632	-0.0613847	0.700282	0.22363	0.0913803	-0.42669	0.00035129	0.198398	0.226725	0.0632931	0.809025
Heat shock protein Hsp20		SPHCH_RS04020	3.25169	2.96839e-199	2.22117	1.04269e-103	0.475707	3.94541e-06	3.15071	3.00102e-102	0.142573	0.375785	-0.250935	0.0886508
Probable potassium transport system protein kup	kup	SPHCH_RS04025	-1.39009	1.41011e-43	-0.35089	0.00158543	-0.195813	0.140502	-0.882154	1.29501e-12	-0.10325	0.577441	-0.0127446	0.987488
Cytochrome c biogenesis factor		SPHCH_RS04030	-0.405279	0.00135951	-0.393566	0.00840816	-0.187824	0.333959	-0.356596	0.0097204	-0.0914031	0.762367	-0.528395	6.28443e-05
Cytochrome c-type biogenesis protein		SPHCH_RS04035	-0.616544	2.66755e-07	-0.0740554	0.729757	0.168294	0.404254	-0.569945	4.42616e-05	0.199249	0.34892	-0.584113	0.00117871
Redoxin domain protein		SPHCH_RS04040	-0.466635	0.000506775	-0.411597	0.00784501	-0.206886	0.358366	-0.54584	0.000200659	-0.216727	0.480799	-0.542469	0.000305651
Cytochrome c-type biogenesis protein CcmF		SPHCH_RS04045	-0.495051	1.0313e-07	0.00447022	0.989883	0.0832194	0.632377	-0.435246	0.00019595	0.0615278	0.773056	-0.326289	0.0152246
Cytochrome c-type biogenesis protein CcmE (Cytochrome c maturation protein E) (Heme chaperone CcmE)	ccmE	SPHCH_RS04050	-0.569132	4.11207e-06	-0.220437	0.231138	0.0652127	0.792921	-0.479931	0.00390901	-0.188405	0.418028	-0.305541	0.0782915
Heme exporter protein C (Cytochrome c-type biogenesis protein)	ccmC	SPHCH_RS04055	-0.917718	6.01057e-16	-0.337569	0.0134238	-0.214678	0.18489	-0.741562	1.13617e-07	-0.15716	0.409065	-0.258624	0.105899
Amidophosphoribosyltransferase (ATase) (EC 2.4.2.14) (Glutamine phosphoribosylpyrophosphate amidotransferase) (GPATase)	purF	SPHCH_RS04060	0.00901676	0.959493	0.224	0.0647162	0.124049	0.407151	-0.0253504	0.882481	0.148655	0.357609	0.104107	0.60904
Short-chain dehydrogenase/reductase SDR		SPHCH_RS04065	-0.217026	0.0635362	-0.353442	0.00195059	-0.131211	0.405945	-0.885958	4.31643e-12	-0.0887511	0.663193	-0.0784516	0.756788
Cyclopropane-fatty-acyl-phospholipid synthase (EC 2.1.1.79)		SPHCH_RS04070	1.30538	7.33737e-26	0.00586543	0.997345	0.060929	0.858568	1.12595	5.64873e-15	-0.119177	0.716377	-0.386795	0.0555539
DNA photolyase FAD-binding protein		SPHCH_RS04075	0.0181895	0.942018	-0.0822103	0.74966	0.0450038	0.90238	0.249157	0.108507	-0.0224368	0.967613	-0.371909	0.0674744
RNA pyrophosphohydrolase (EC 3.6.1.-) ((Di)nucleoside polyphosphate hydrolase)	rppH	SPHCH_RS04080	-0.0203668	0.933807	0.53313	0.00190089	0.33372	0.056214	0.658332	1.01614e-05	0.445401	0.0123173	0.268266	0.18485
Uncharacterized protein		SPHCH_RS04085	0.071994	0.559945	0.293206	0.0126467	0.264437	0.0395064	0.572404	5.51103e-07	0.25886	0.114493	0.0186317	0.980471
Peptidase dimerization domain protein		SPHCH_RS04090	0.44968	0.000908286	-0.0754791	0.79725	-0.200983	0.502689	0.714415	1.24311e-06	-0.149855	0.703495	-0.440218	0.0271313
Arginine/ornithine succinyltransferase subunit (EC 2.3.1.109)		SPHCH_RS04095	0.182734	0.279491	-0.122977	0.682434	0.160603	0.572029	1.11696	1.17285e-12	0.00296081	1	-0.814179	0.000903213
N-succinylarginine dihydrolase (EC 3.5.3.23)	astB	SPHCH_RS04100	0.326993	0.0190855	0.202782	0.321752	0.106212	0.739631	0.883486	1.29498e-07	0.0498471	0.896975	-0.72101	0.000195968
Uncharacterized protein		SPHCH_RS04105	-0.449031	0.0486647	-0.393964	0.216082	-0.436196	0.167142	0.141215	0.562602	-0.155805	0.773459	-0.175521	0.697212
Cobyric acid synthase	cobQ	SPHCH_RS04110	-0.921997	3.08904e-17	-0.0858595	0.661289	-0.102248	0.642148	-1.09984	4.53641e-16	-0.00636794	1	-0.0612038	0.852653
Type I secretion system ATPase (EC 3.6.3.44)		SPHCH_RS04115	-0.207953	0.429477	-0.108825	0.788814	-0.247934	0.581859	-0.813817	0.000251586	0.155169	0.788619	-0.175256	0.714815
Type I secretion membrane fusion protein, HlyD family		SPHCH_RS04120	-0.195752	0.618625	-0.137032	0.771539	-0.139437	0.844325	0.0765122	0.852003	-0.0571534	0.967613	-0.158316	0.839508
Glycosyl transferase group 1		SPHCH_RS04125	-0.44544	0.305055	-0.321669	0.539525	-1.06677	0.0863522	-0.402637	0.310617	-0.502834	0.529065	0.0093041	1
Uncharacterized protein		SPHCH_RS04130	0.0680446	0.937377	-0.892529	0.0494743	-0.208599	0.828761	-0.188459	0.698599	-0.493926	0.515846	-0.676887	0.256258
Uncharacterized protein		SPHCH_RS04135	-0.344717	0.387099	-0.331254	0.558002	-0.858698	0.0948573	-1.04275	0.00414832	-0.260925	0.76244	0.247671	0.727014
Uncharacterized protein		SPHCH_RS04140	0.471076	0.360856	-0.269235	0.781147	-0.323298	0.801315	-0.0468075	1	-0.184667	0.909378	0.10702	0.973467
Uncharacterized protein		SPHCH_RS04145	0.060615	0.981628	-0.169271	0.849914	-0.631207	0.459538	-0.173336	0.770562	-1.45594	0.0740352	-0.315231	0.78263
TM1410 hypothetical-related protein		SPHCH_RS04150	0.681592	0.373166	-0.0469694	1	-1.18369	0.396393	NA	NA	NA	NA	0.692226	0.531987
Uncharacterized protein		SPHCH_RS04155	0.849178	0.00960942	0.452215	0.28989	-0.111217	0.933459	0.667966	0.0364395	0.31787	0.717792	0.148926	0.925126
Cadherin		SPHCH_RS04160	-0.327729	0.27032	-0.405304	0.21328	-0.603904	0.15766	-0.567705	0.0417107	-0.764115	0.0660348	0.0114509	1
Uncharacterized protein		SPHCH_RS04180	-1.0559	0.0102334	-0.864999	0.0252285	-0.257929	0.736771	5.4969	4.32384e-239	0.672096	0.140684	0.975378	0.00797335
Pyruvate, phosphate dikinase (EC 2.7.9.1)		SPHCH_RS04185	-0.711201	4.484e-15	0.0730489	0.625673	0.154584	0.236987	-0.814545	5.89863e-12	0.171613	0.210338	0.161157	0.289444
Glycine--tRNA ligase beta subunit (EC 6.1.1.14) (Glycyl-tRNA synthetase beta subunit) (GlyRS)	glyS	SPHCH_RS04190	-1.35612	2.00919e-48	-0.165872	0.233786	0.0899829	0.597059	-2.08349	1.07008e-64	0.116494	0.480329	0.112214	0.550669
Glycine--tRNA ligase alpha subunit (EC 6.1.1.14) (Glycyl-tRNA synthetase alpha subunit) (GlyRS)	glyQ	SPHCH_RS04195	-1.53348	3.16815e-35	-0.238313	0.0911472	0.00447626	1	-2.14305	1.19137e-49	-0.0745944	0.762367	0.0109704	0.99343
GumN family protein		SPHCH_RS04200	-0.450895	0.00277319	0.255262	0.244322	0.416183	0.0292729	-0.401685	0.00687818	0.308319	0.296777	0.257699	0.36161
GumN family protein		SPHCH_RS04205	-0.107375	0.519407	0.231009	0.272006	0.448603	0.0150802	-0.0605304	0.72732	0.383109	0.127967	-0.107716	0.732186
50S ribosomal protein L25 (General stress protein CTC)	rplY	SPHCH_RS04210	-1.75848	4.53195e-90	-0.160455	0.184752	0.13909	0.279828	-1.98171	6.13936e-70	0.185421	0.157242	0.442662	4.25752e-05
Peptidyl-tRNA hydrolase (PTH) (EC 3.1.1.29)	pth	SPHCH_RS04215	-1.33915	1.0505e-26	-0.184012	0.267316	0.199153	0.270127	-1.78291	7.54654e-36	0.0847696	0.733311	0.000605196	1
Uncharacterized protein		SPHCH_RS04225	-0.0684286	0.890579	-0.609337	0.0936606	-0.178355	0.789839	0.0808023	0.790152	0.068605	0.939168	0.089629	0.925126
Ribosome-binding ATPase YchF	ychF	SPHCH_RS04230	-1.33226	2.31478e-42	0.00609434	0.981784	0.270108	0.0225005	-1.07617	1.1484e-16	0.0706188	0.723336	0.0952696	0.643366
Putative G:T/U mismatch-specific DNA glycosylase		SPHCH_RS04235	-1.40742	3.9055e-38	-0.199096	0.14354	0.101273	0.591717	-1.22443	4.34923e-22	0.135693	0.487457	0.0362906	0.916868
Phosphodiesterase I (EC 3.1.4.1)		SPHCH_RS04240	-0.494811	8.90671e-05	0.182614	0.321587	0.145513	0.500901	-0.619903	9.35316e-05	0.232894	0.285676	0.0470805	0.912649
MaoC domain protein dehydratase		SPHCH_RS04245	0.350565	0.00352621	0.53023	4.47793e-05	0.444537	0.00146978	0.517411	4.45709e-05	0.419516	0.00773116	0.256594	0.152028
Uncharacterized protein		SPHCH_RS04250	-0.116469	0.590574	0.0252504	0.954052	0.165544	0.605928	0.299996	0.0633228	0.255395	0.329624	-0.501981	0.0158509
DNA mismatch repair protein MutL	mutL	SPHCH_RS04255	-0.00320954	1	-0.123892	0.48635	0.00650672	0.99739	0.466848	0.000156429	0.0923497	0.674064	-0.254956	0.0927094
Cell shape determining protein, MreB/Mrl family		SPHCH_RS04260	-0.860751	1.03591e-20	-0.160786	0.199237	0.196253	0.11451	-0.738893	2.84473e-11	0.0574483	0.760051	0.133429	0.433994
Rod shape-determining protein MreC		SPHCH_RS04265	-0.687065	7.93516e-10	-0.147058	0.361082	0.0443307	0.840949	-0.78312	1.21544e-08	-0.0569969	0.822017	-0.153848	0.400917
Uncharacterized protein		SPHCH_RS04270	-0.379632	0.00258765	-0.153922	0.368058	0.161328	0.422753	-0.581215	4.21795e-05	-0.0246385	0.946038	-0.346233	0.0297336
Penicillin-binding protein 2 (EC 2.4.1.129)		SPHCH_RS04275	0.469291	1.69726e-06	0.258395	0.0193448	0.303198	0.00802729	0.538924	6.96597e-07	0.208991	0.149353	-0.37374	0.00238114
Peptidoglycan glycosyltransferase MrdB (PGT) (EC 2.4.1.129) (Cell elongation protein RodA) (Cell wall polymerase) (Peptidoglycan polymerase) (PG polymerase)	mrdB	SPHCH_RS04280	0.563418	9.87088e-08	0.00107454	1	0.133317	0.515617	0.609065	3.24468e-06	0.180529	0.355529	-0.465198	0.00244339
Prophage CP4-57 regulatory		SPHCH_RS04290	0.382259	0.531789	0.733056	0.179417	0.771147	0.24487	0.0882057	0.948031	-0.0796822	0.963187	-0.18592	0.910834
Transcriptional regulator TetR		SPHCH_RS04295	1.92193	1.09424e-17	1.01747	0.00434343	1.84993	3.15134e-13	1.94778	5.90845e-14	0.214166	0.836328	0.361211	0.616924
Secretion protein HlyD family protein		SPHCH_RS04300	3.31778	5.0728e-90	2.76869	1.56732e-49	3.6269	8.37623e-112	0.589797	0.0202202	-0.215906	0.777567	0.470376	0.228067
Phosphonate-transporting ATPase., Sulfate-transporting ATPase (EC 3.6.3.25) (EC 3.6.3.28)		SPHCH_RS04305	3.43462	1.54417e-149	2.81514	9.29294e-70	3.51531	2.91109e-139	0.372496	0.0632663	0.210634	0.577079	0.266191	0.471549
Transport permease protein		SPHCH_RS04310	3.20197	6.76272e-121	2.69309	1.94768e-53	3.38749	1.93775e-131	0.499046	0.0119292	-0.152763	0.782099	-0.0598837	0.945842
Transport permease protein		SPHCH_RS04315	3.59762	3.22397e-126	3.09687	1.44925e-65	3.92262	2.61621e-138	0.970494	0.000136189	0.270877	0.675127	0.0341658	1
RND efflux system, outer membrane lipoprotein, NodT family		SPHCH_RS04320	2.67045	4.10805e-109	1.96696	1.41282e-41	2.52944	1.52672e-86	0.699177	0.000234834	-0.167931	0.670094	-0.0818435	0.879036
MobA/MobL protein		SPHCH_RS04325	1.52903	0.0439814	NA	NA	NA	NA	0.838435	0.257938	NA	NA	NA	NA
Helix-turn-helix domain protein		SPHCH_RS04330	-0.211393	0.872387	NA	NA	NA	NA	0.412189	0.715084	NA	NA	NA	NA
NA	NA	SPHCH_RS04340	NA	NA	NA	NA	NA	NA	NA	NA	NA	NA	0.0798843	1
Uncharacterized protein		SPHCH_RS04360	-0.00828699	1	NA	NA	NA	NA	NA	NA	NA	NA	NA	NA
Conjugal transfer protein TraB		SPHCH_RS04365	-0.0524202	1	NA	NA	-1.43092	0.31403	-0.453181	0.628548	-1.33353	0.419204	-0.0803775	1
NA	NA	SPHCH_RS04370	NA	NA	NA	NA	NA	NA	NA	NA	NA	NA	0.520997	0.797365
Type IV secretory pathway VirB4 component		SPHCH_RS04375	-0.0562003	0.979912	-1.13409	0.236133	-1.12405	0.433919	-1.92466	0.0244653	-1.11887	0.506442	-0.33874	0.878704
TraU family protein		SPHCH_RS04405	0.189477	0.964721	NA	NA	NA	NA	NA	NA	NA	NA	1.08309	0.36594
Uncharacterized protein		SPHCH_RS04410	0.355079	0.797109	-0.772494	0.566438	-1.5706	0.328007	-0.70039	0.516618	NA	NA	0.296754	0.927461
Mating pair stabilization protein TraN		SPHCH_RS04415	-0.064356	1	-1.15228	0.29517	NA	NA	NA	NA	NA	NA	0.220672	0.953501
Type-F conjugative transfer system pilin assembly protein TrbC		SPHCH_RS04420	-0.646598	0.480141	-0.767083	0.545837	NA	NA	-0.659412	0.402336	-1.22716	0.372151	-0.102645	0.970528
Type IV secretory pathway protease TraF-like protein		SPHCH_RS04425	0.700092	0.605292	NA	NA	NA	NA	NA	NA	NA	NA	NA	NA
Thioredoxin-related protein		SPHCH_RS04430	-1.02252	0.10116	-1.89982	0.00357103	-0.359241	0.786807	-1.15818	0.0386659	-1.35665	0.169492	-0.592276	0.522537
Uncharacterized protein		SPHCH_RS04435	0.172804	0.888147	-0.789423	0.271189	-0.307023	0.81892	-0.35932	0.59152	-0.605909	0.606039	-0.11524	0.972751
TraH family protein		SPHCH_RS04440	1.1852	0.0320848	0.951772	0.168713	0.819344	0.431022	1.2331	0.0115934	0.228524	0.94996	0.423663	0.82508
DNA transfer and F pilus assembly protein TraG		SPHCH_RS04445	0.0647296	0.96479	-1.05445	0.10162	-0.520347	0.596955	-0.332975	0.582158	-0.955674	0.322334	-0.0902314	0.973467
Uncharacterized protein		SPHCH_RS04450	-0.00635802	0.98307	2.05157	3.51668e-80	0.427263	0.0102442	0.518924	0.000133492	0.138976	0.589138	0.00608825	1
Uncharacterized protein		SPHCH_RS04455	0.320659	0.465253	0.23315	0.682539	0.618665	0.313056	0.567503	0.180686	0.471442	0.551958	-0.108775	0.970846
Uncharacterized protein		SPHCH_RS04460	0.242339	0.291176	0.072568	0.837616	-0.0277245	0.984976	0.422121	0.0199091	0.278237	0.409923	-0.0156975	1
Uncharacterized protein		SPHCH_RS04465	0.0351427	0.955524	0.227001	0.443949	0.320673	0.333827	0.220053	0.306862	0.0607488	0.938163	0.0306503	0.990234
Autoinducer-binding domain protein		SPHCH_RS04470	0.114091	0.964048	-0.239142	0.869763	-0.930645	0.523455	0.249902	0.785772	NA	NA	0.203365	0.971732
L-iditol 2-dehydrogenase (EC 1.1.1.14)		SPHCH_RS04480	0.256281	0.814026	-0.265889	0.817567	-0.856293	0.556295	1.40646	0.0135388	-1.97833	0.132382	-0.335803	0.878704
UspA domain-containing protein		SPHCH_RS04485	1.35207	0.128208	0.697011	0.569784	-0.12597	0.983492	1.83622	0.00309449	-0.249768	0.944999	0.0522232	1
Zinc-binding alcohol dehydrogenase family protein		SPHCH_RS04490	0.396538	0.727307	-0.395578	0.701702	-0.861507	0.551573	0.972734	0.122965	-0.315223	0.852345	-0.584592	0.665021
Globin		SPHCH_RS04495	1.66662	0.00859841	1.45729	0.0310275	NA	NA	1.11821	0.076072	NA	NA	NA	NA
Response regulator receiver protein		SPHCH_RS04500	0.574085	0.0252721	0.0617514	0.903205	-0.325948	0.632377	0.574612	0.028905	0.100856	0.905322	-0.515059	0.285338
Two component transcriptional regulator, LuxR family		SPHCH_RS04505	0.553371	0.0138699	-0.0781323	0.833169	0.158328	0.762449	0.660546	0.00163203	0.631372	0.0609745	-0.488276	0.20027
Multi-sensor signal transduction histidine kinase		SPHCH_RS04510	0.531444	2.10193e-05	0.545312	0.000173743	0.137356	0.574212	0.794493	1.33246e-09	0.0771298	0.828688	-0.419131	0.0982572
NA	NA	SPHCH_RS04515	NA	NA	NA	NA	NA	NA	4.09735	6.6777e-11	NA	NA	NA	NA
Aminoglycoside phosphotransferase		SPHCH_RS04520	0.109113	0.875844	0.159218	0.768913	-0.395969	0.515111	0.152633	0.695414	-0.502966	0.417882	-0.358225	0.572761
TraR/DksA family transcriptional regulator		SPHCH_RS04525	-0.347674	0.31991	0.734115	0.0225668	0.180302	0.786438	0.888134	0.00030469	0.0531342	0.983904	-0.162957	0.849144
Uncharacterized protein		SPHCH_RS04530	0.203482	0.954498	1.07412	0.154858	0.510622	0.752058	1.38744	0.0226181	NA	NA	0.180567	0.987656
Carbohydrate binding protein		SPHCH_RS04535	0.773972	0.079813	0.297377	0.623526	-0.947683	0.128468	3.67903	4.62612e-25	-0.446274	0.589138	0.2394	0.812802
Phosphoenolpyruvate synthase (PEP synthase) (EC 2.7.9.2) (Pyruvate, water dikinase)		SPHCH_RS04545	0.358817	0.541878	0.0416478	0.980843	-0.871776	0.283657	0.568907	0.192566	-0.239396	0.848223	-0.0804917	0.977145
Lytic transglycosylase catalytic		SPHCH_RS04550	-0.081368	0.960987	NA	NA	NA	NA	NA	NA	NA	NA	NA	NA
Restriction endonuclease		SPHCH_RS04555	1.18759	0.163815	0.176468	0.967573	NA	NA	0.756878	0.327436	NA	NA	0.653735	0.633118
Conjugative relaxase domain protein		SPHCH_RS04560	-0.376874	0.487834	-0.363736	0.527625	-1.36145	0.0576841	-1.08523	0.0252702	-1.18497	0.132094	0.119542	0.944665
Type IV secretion-system, TraD, DNA-binding domain protein		SPHCH_RS04565	1.09578	0.0152505	0.643564	0.272921	-1.13718	0.187436	-0.450566	0.377471	-0.852717	0.375036	-0.0753491	0.983606
CopG-like domain-containing protein DNA-binding protein		SPHCH_RS04570	0.014026	0.960989	3.33165	9.1156e-111	-0.214887	0.574181	-0.511781	0.00992932	-0.254576	0.64153	0.47781	0.0980022
Uncharacterized protein		SPHCH_RS04575	-0.113483	0.606803	0.066831	0.85644	-0.281631	0.316742	-0.0980633	0.584351	-0.293286	0.328609	0.10135	0.861495
Uncharacterized protein		SPHCH_RS04580	-0.349983	0.417014	-0.188529	0.76986	-0.0517526	0.974923	-0.190093	0.678942	0.331293	0.613625	0.716587	0.127576
Uncharacterized protein		SPHCH_RS04585	0.13468	0.797214	-0.11131	0.863157	-0.0572041	0.983773	0.239451	0.55106	0.116823	0.916599	0.386127	0.484084
Uncharacterized protein		SPHCH_RS04590	0.8602	0.201164	0.304083	0.804124	0.140993	0.983386	0.297021	0.767469	0.336368	0.836328	0.361609	0.834406
Uncharacterized protein		SPHCH_RS04595	0.361582	0.0418212	1.238	6.0577e-11	0.41484	0.113141	1.10646	2.47239e-11	0.139418	0.727879	0.246408	0.375985
Ribonuclease VapC (RNase VapC) (EC 3.1.-.-) (Toxin VapC)	vapC	SPHCH_RS04600	1.89235	6.32542e-36	2.76894	2.47229e-69	0.317241	0.275498	1.44663	1.94812e-17	0.141969	0.732962	-0.0189579	1
Uncharacterized protein		SPHCH_RS04610	0.182946	0.918604	-0.390502	0.713567	NA	NA	-0.450863	0.591244	-1.44302	0.333773	-0.256813	0.907211
Uncharacterized protein		SPHCH_RS04615	0.258082	0.559683	0.193554	0.826348	0.651629	0.207961	0.680358	0.0455521	0.257779	0.76643	0.62757	0.175731
Uncharacterized protein		SPHCH_RS04620	0.265283	0.739166	-1.2996	0.0675003	-1.10718	0.275892	-0.482997	0.41493	-0.991063	0.479059	0.199826	0.918991
Uncharacterized protein		SPHCH_RS04625	1.105	0.439092	NA	NA	NA	NA	NA	NA	NA	NA	NA	NA
Uncharacterized protein		SPHCH_RS04630	0.48953	0.232826	1.13926	0.000423795	-0.21876	0.820188	-0.348874	0.476069	-0.649131	0.399489	0.029758	1
Uncharacterized protein		SPHCH_RS04640	3.75204	8.30139e-20	3.58502	1.82598e-19	NA	NA	NA	NA	0.35856	0.883109	NA	NA
Uncharacterized protein		SPHCH_RS04645	0.871991	1.13321e-06	1.41655	7.55112e-09	0.234614	0.556295	0.584424	0.00389465	0.0545811	0.913987	-0.187711	0.640396
Antitoxin		SPHCH_RS04650	1.06179	1.5258e-07	2.89575	3.18105e-66	-0.228747	0.629627	0.0532221	0.854783	-0.275824	0.600812	0.0752508	0.933168
Uncharacterized protein		SPHCH_RS04660	-0.127698	0.947841	-0.377426	0.669269	NA	NA	-0.461037	0.617558	-0.980045	0.506904	NA	NA
Uncharacterized protein		SPHCH_RS04680	0.061975	1	-0.0187555	1	-0.218701	0.93241	NA	NA	NA	NA	NA	NA
Uncharacterized protein		SPHCH_RS04690	0.605559	0.568574	NA	NA	NA	NA	0.820842	0.344056	NA	NA	1.10022	0.327942
ATP-binding region ATPase domain protein		SPHCH_RS04695	0.862204	0.110239	0.24061	0.803049	-0.544708	0.614409	0.0921161	0.891802	-0.221949	0.906638	0.349917	0.799581
Uncharacterized protein		SPHCH_RS04700	0.00743009	1	NA	NA	NA	NA	NA	NA	NA	NA	0.240111	0.988238
Uncharacterized protein		SPHCH_RS04710	0.356502	0.760378	-0.697895	0.632022	-1.46667	0.356047	NA	NA	NA	NA	0.230583	0.93966
Uncharacterized protein		SPHCH_RS04720	0.444018	0.763054	NA	NA	NA	NA	NA	NA	NA	NA	0.395317	0.889547
Uncharacterized protein		SPHCH_RS04725	1.11972	0.404748	NA	NA	NA	NA	NA	NA	NA	NA	NA	NA
Uncharacterized protein		SPHCH_RS04730	0.970394	0.205705	0.288804	0.900153	-0.290076	0.921022	0.457702	0.63539	-0.344865	0.87556	0.250179	0.947482
Uncharacterized protein		SPHCH_RS04735	0.579751	0.593943	-0.118213	0.954308	-0.749797	0.655779	-0.359937	0.723497	NA	NA	0.419101	0.838491
Putative type I restriction-modification system methyltransferase subunit		SPHCH_RS04740	0.6925	0.520425	NA	NA	NA	NA	NA	NA	NA	NA	NA	NA
Uncharacterized protein		SPHCH_RS04745	0.122893	0.961647	-0.363508	0.747569	-1.34065	0.323183	-0.977548	0.2388	-0.650242	0.713441	0.316253	0.893496
Uncharacterized protein		SPHCH_RS04755	0.979478	0.211051	0.833136	0.34191	-0.83992	0.624666	-0.835815	0.353225	NA	NA	NA	NA
Addiction module antidote protein, CC2985 family		SPHCH_RS04760	-0.523642	0.322065	0.353773	0.521734	-1.01573	0.151113	-0.784022	0.080104	0.0461262	0.999294	0.391074	0.654874
Plasmid stabilization system		SPHCH_RS04765	-0.652801	1.88388e-05	-0.0951432	0.751365	0.0475415	0.929776	-0.0917314	0.628006	0.000735615	1	-0.231848	0.36125
Helicase domain-containing protein		SPHCH_RS04770	0.518681	0.555176	-0.575333	0.548383	-2.0767	0.0770936	0.0491848	0.967336	-1.68341	0.186859	0.186546	0.936194
Uncharacterized protein		SPHCH_RS04775	0.0894812	1	NA	NA	NA	NA	NA	NA	NA	NA	0.483401	0.845607
NA	NA	SPHCH_RS04780	NA	NA	-0.393848	0.892849	NA	NA	NA	NA	NA	NA	NA	NA
PRTRC system ThiF family protein		SPHCH_RS04795	0.158438	0.970853	-1.39663	0.175309	-0.777685	0.584353	-0.466862	0.600729	-1.43646	0.378879	-0.111391	0.99151
PRTRC system protein A		SPHCH_RS04800	1.38443	0.188176	NA	NA	NA	NA	NA	NA	NA	NA	NA	NA
PRTRC system protein B		SPHCH_RS04805	0.937314	0.184513	-0.00320815	1	-1.04474	0.526617	0.655142	0.344056	-0.668728	0.739457	0.372109	0.839291
Uncharacterized protein		SPHCH_RS04810	0.609279	0.365206	0.822375	0.225152	-0.41459	0.745515	0.483145	0.39466	0.304777	0.84901	0.0761072	1
Uncharacterized protein		SPHCH_RS04815	0.905433	0.335914	NA	NA	NA	NA	NA	NA	NA	NA	NA	NA
NA	NA	SPHCH_RS04820	NA	NA	NA	NA	NA	NA	NA	NA	NA	NA	0.537796	0.780954
PRTRC system ParB family protein		SPHCH_RS04825	0.720944	0.289176	-0.574295	0.537265	-0.237997	0.893723	-0.396737	0.586609	-1.11894	0.351569	0.20784	0.923447
Virulence-associated protein E		SPHCH_RS04830	0.229587	0.879392	0.743274	0.407748	NA	NA	NA	NA	NA	NA	0.470898	0.806444
Transcriptional regulator, AsnC family		SPHCH_RS04855	0.195846	0.466691	0.0423035	0.93325	0.143146	0.788209	0.344699	0.0909034	0.0881556	0.905322	0.331081	0.376937
Exopolysaccharide biosynthesis polyprenyl glycosylphosphotransferase		SPHCH_RS04865	0.0615125	0.710432	0.612145	2.2575e-05	-0.030007	0.946928	1.2853	7.48616e-21	0.181535	0.447922	0.806504	7.39938e-09
Uncharacterized protein		SPHCH_RS04875	-1.38008	3.14044e-12	0.620274	0.00161016	0.0221328	0.983397	1.05323	2.57132e-09	0.490978	0.0202852	1.25118	2.79719e-13
Polysaccharide export protein		SPHCH_RS04880	-0.891208	0.00122548	0.482219	0.05208	-0.111612	0.866397	1.4691	4.09257e-15	0.36601	0.334479	0.80295	0.000510543
AAA ATPase		SPHCH_RS04885	-1.16517	1.72832e-10	0.469497	0.0234928	0.0385125	0.965189	1.72805	1.71096e-38	0.478552	0.0220954	0.86931	3.61667e-08
Lipopolysaccharide biosynthesis protein		SPHCH_RS04890	-0.837384	7.42086e-05	0.588306	0.00485828	0.319845	0.267116	1.81824	9.81061e-24	0.552996	0.0290077	0.786492	0.000140512
Putative capsular polysaccharide biosynthesis protein		SPHCH_RS04895	-0.896517	0.00112483	0.367392	0.223086	0.143432	0.835549	1.75275	5.95288e-20	0.0731107	0.943588	0.319593	0.403865
Glycosyl transferase, WecB/TagA/CpsF family		SPHCH_RS04900	-1.21211	8.33563e-09	0.116158	0.701702	-0.0817539	0.856385	1.50726	2.36972e-25	0.0353602	0.968189	0.18494	0.605662
Putative polysaccharide biosynthesis protein		SPHCH_RS04905	-0.572964	0.00710363	0.00149416	1	-0.053857	0.933459	1.75132	4.03659e-31	-0.108945	0.832781	0.155423	0.665021
O-antigen polymerase		SPHCH_RS04910	-0.671186	0.00167662	0.496529	0.0445005	0.351887	0.250566	1.95196	6.85659e-39	0.223181	0.581302	0.133645	0.756433
Glycosyl transferase family 2		SPHCH_RS04915	-0.371395	0.208371	-0.0994312	0.828654	0.0737888	0.906703	1.64945	8.60954e-24	0.0494933	0.955773	-0.322891	0.486679
Glycosyl transferase family 2		SPHCH_RS04920	-0.384633	0.187718	-0.109302	0.802432	-0.0328956	0.977097	1.58821	1.2838e-17	0.00290051	1	-0.441042	0.23678
Glycosyl transferase family 2		SPHCH_RS04925	0.379176	0.154694	0.145652	0.712598	0.160066	0.769282	1.27117	2.93305e-08	-0.0957834	0.921512	-0.128102	0.884051
Beta-xylanase (EC 3.2.1.8)		SPHCH_RS04930	0.309564	0.189131	-0.0521239	0.915132	-0.0208145	1	1.32666	6.00787e-15	-0.37408	0.420982	-0.660777	0.0218759
Acyltransferase 3		SPHCH_RS04935	0.473245	0.0100938	-0.417239	0.142847	-0.117543	0.786047	0.902793	8.58254e-08	-0.46162	0.262363	-0.625664	0.0222654
Glycosyl transferase family 2		SPHCH_RS04940	0.258606	0.212222	-0.548328	0.0502251	-0.300025	0.435426	0.336703	0.112369	-0.23565	0.581808	-0.357916	0.344833
Glycoside hydrolase family 16		SPHCH_RS04945	0.380042	0.141313	0.111039	0.791132	-0.318775	0.479588	-1.31125	7.15462e-08	-0.277277	0.634315	0.562473	0.0731602
Nucleotide sugar dehydrogenase (EC 1.1.1.22)		SPHCH_RS04950	-0.436506	1.87789e-05	0.73329	4.08304e-12	0.277209	0.0444205	0.949037	1.27157e-15	0.487888	2.31801e-05	1.00362	4.15209e-21
TonB-dependent receptor		SPHCH_RS04955	0.119791	0.762416	0.99769	0.000371321	-0.618212	0.123157	-0.258136	0.331625	-1.01754	0.0145018	-0.0695598	0.926216
Major facilitator superfamily MFS_1		SPHCH_RS04960	-0.143284	0.764683	-0.565502	0.21328	-1.11895	0.0360897	-0.468616	0.180418	-0.634198	0.34892	-0.120353	0.913737
Betaine-aldehyde dehydrogenase (EC 1.2.1.8)		SPHCH_RS04965	-0.03462	0.984215	-0.60675	0.284211	-0.337108	0.709215	0.0838665	0.862463	-0.176452	0.894046	0.0356634	0.998982
Camphor 5-monooxygenase (EC 1.14.15.1)		SPHCH_RS04975	0.738599	0.411522	0.260574	0.863182	-0.661503	0.729849	-0.106704	0.901239	0.0441298	1	0.310826	0.921586
Acyl-CoA dehydrogenase domain-containing protein		SPHCH_RS04980	0.585136	0.354864	-0.0357233	0.988959	-0.97407	0.299325	-1.21116	0.0363398	-1.78713	0.0648954	0.190887	0.926216
Isovaleryl-CoA dehydrogenase (EC 1.3.8.4)		SPHCH_RS04985	-0.116714	0.807718	-0.71224	0.136625	-0.482685	0.492363	0.511435	0.101188	-0.463866	0.495495	-0.132807	0.898562
2-alkenal reductase (EC 1.3.1.74)		SPHCH_RS04990	0.414275	0.310687	0.0740208	0.933044	-0.187736	0.826472	0.384737	0.220705	-0.169974	0.858039	0.0330909	1
L-carnitine dehydratase/bile acid-inducible protein F		SPHCH_RS04995	-0.369231	0.0448255	-0.278669	0.331585	-0.0755089	0.885667	-0.160075	0.480311	-0.0426055	0.941611	-0.184777	0.586355
Uncharacterized protein		SPHCH_RS05000	-0.175609	0.491626	-0.291061	0.279754	-0.15541	0.668059	-0.649603	0.00497678	-0.29276	0.370436	-0.0826387	0.875582
Butyryl-CoA dehydrogenase (EC 1.3.8.1)		SPHCH_RS05005	-0.0697401	0.733539	0.139116	0.59734	0.304698	0.140502	0.21501	0.221286	0.132913	0.685886	0.120248	0.756433
Acetyl-CoA acetyltransferase (EC 2.3.1.9)		SPHCH_RS05010	-0.0752284	0.722075	0.29623	0.147081	0.0924362	0.780856	-0.0341981	0.884934	0.204624	0.440006	-0.00266581	1
Cytochrome c class I		SPHCH_RS05015	-0.706072	4.87488e-05	-0.120331	0.622841	0.069395	0.850695	1.82573	2.88674e-42	0.011993	0.985019	0.185427	0.51346
Formyl-CoA transferase (EC 2.8.3.16)		SPHCH_RS05020	-0.534549	2.472e-06	-0.0065237	0.984703	0.190716	0.345631	2.23799	2.12867e-85	0.26063	0.210537	-0.185478	0.323814
3-hydroxy-2-methylbutyryl-CoA dehydrogenase (EC 1.1.1.178)		SPHCH_RS05025	0.169631	0.521972	0.128388	0.740515	-0.0126518	0.995383	1.82044	3.23064e-28	-0.0729215	0.918528	-0.143161	0.767402
Enoyl-CoA hydratase/isomerase		SPHCH_RS05030	0.00608975	0.982105	0.258851	0.505099	0.158371	0.776978	1.86444	2.16631e-16	0.233032	0.697083	-0.224167	0.734752
Butyryl-CoA dehydrogenase (EC 1.3.8.1)		SPHCH_RS05035	0.166457	0.307321	0.0787117	0.774838	-0.0105904	1	1.59474	1.29433e-32	0.242552	0.28963	-0.155661	0.594963
Molybdopterin binding domain protein		SPHCH_RS05040	-0.83007	9.82111e-14	-0.00825484	0.984586	0.039574	0.876334	-0.598574	1.21396e-06	0.23989	0.162516	0.0964174	0.677563
Methionine aminopeptidase (MAP) (MetAP) (EC 3.4.11.18) (Peptidase M)	map	SPHCH_RS05045	0.478839	0.000162186	-0.139523	0.454705	-0.113824	0.702849	0.308807	0.101417	-0.229792	0.304488	0.0762231	0.81643
Nitrogen regulatory protein P-II		SPHCH_RS05050	0.229259	0.0498045	0.167788	0.277071	0.234562	0.152797	-0.476841	0.00110553	0.153501	0.455646	0.208408	0.183185
Glutamine synthetase (EC 6.3.1.2)		SPHCH_RS05055	-0.245788	0.0315198	0.0958383	0.550979	0.183665	0.205437	-0.661412	3.49342e-08	0.302579	0.015435	0.488307	3.32458e-05
2-nitropropane dioxygenase NPD		SPHCH_RS05060	-0.0183344	0.941212	-0.698227	4.43855e-06	-0.479558	0.00369104	-0.281185	0.1244	-0.516755	0.00310603	-0.1312	0.62138
Uncharacterized protein		SPHCH_RS05065	-0.973905	6.9059e-24	-0.259454	0.0235392	-0.0701267	0.691835	-0.790963	8.33909e-12	-0.27639	0.0325884	-0.0345088	0.927815
Putative protease		SPHCH_RS05070	-1.3705	8.06264e-05	-0.371139	0.344525	-0.47029	0.33708	-0.503964	0.0873336	-0.643273	0.256715	-0.278011	0.624298
Pseudouridine synthase (EC 5.4.99.-)		SPHCH_RS05075	2.67089	1.15946e-147	1.41414	8.55958e-28	0.371366	0.00926549	2.42238	6.51003e-70	0.382742	0.00619973	-0.154879	0.42073
RNA polymerase sigma factor RpoH (RNA polymerase sigma-32 factor)	rpoH	SPHCH_RS05080	2.19994	2.79433e-109	1.497	6.68417e-51	0.639302	6.18109e-12	1.73499	1.39919e-47	0.248324	0.0749353	-0.0149428	0.983606
Glutathione-dependent formaldehyde-activating GFA		SPHCH_RS05085	1.29635	1.15508e-21	0.71035	1.38846e-05	0.179878	0.442819	0.828153	1.52433e-09	0.31602	0.130169	-0.346981	0.280598
Biosynthetic peptidoglycan transglycosylase (EC 2.4.1.129) (Glycan polymerase) (Peptidoglycan glycosyltransferase MtgA) (PGT)	mtgA	SPHCH_RS05090	0.190748	0.11067	-0.0135392	0.962552	0.0228226	0.950322	-0.304603	0.0431685	0.175127	0.484429	0.0223868	0.970846
TonB-dependent receptor plug		SPHCH_RS05095	-2.5561	1.37372e-152	-0.125952	0.353047	0.0493071	0.795663	0.178691	0.178091	0.0619894	0.755033	0.382066	0.00174154
ATP-dependent Clp protease ATP-binding subunit ClpX	clpX	SPHCH_RS05100	1.35887	7.81465e-50	0.340031	0.000756616	0.236923	0.0288007	1.4309	3.78675e-35	-0.0272499	0.92394	-0.113267	0.608751
ATP-dependent Clp protease proteolytic subunit (EC 3.4.21.92) (Endopeptidase Clp)	clpP	SPHCH_RS05105	1.8375	1.3669e-61	0.941398	6.85576e-17	0.222282	0.170378	1.78751	1.58003e-31	0.139439	0.486994	0.208521	0.235098
Glycosyl transferase family 2		SPHCH_RS05110	-0.303358	0.0068724	0.0378718	0.850651	0.0176411	0.961429	-0.25068	0.0704187	-0.015938	0.971081	-0.061908	0.849144
Trigger factor (TF) (EC 5.2.1.8) (PPIase)	tig	SPHCH_RS05115	-1.05378	1.79365e-35	0.0670305	0.685662	0.224759	0.0395409	-0.827179	4.73203e-15	0.197057	0.130695	0.460033	4.05059e-05
Uncharacterized protein		SPHCH_RS05125	0.0569919	0.970853	-0.258227	0.720682	0.159849	0.893175	4.56416	7.7545e-115	0.243535	0.839117	-0.00839392	1
RNA polymerase, sigma-24 subunit, ECF subfamily		SPHCH_RS05130	-0.399127	0.000347367	0.253555	0.0366561	0.4617	0.000256742	1.5835	1.5576e-44	0.397187	0.017332	0.185764	0.294897
Anti-FecI sigma factor, FecR		SPHCH_RS05135	-0.602188	4.07598e-09	-0.467819	7.19759e-05	-0.0617918	0.765744	0.622129	1.92643e-06	-0.0889219	0.676139	-0.144243	0.458895
NAD-dependent protein deacylase (EC 3.5.1.-) (Regulatory protein SIR2 homolog)	cobB	SPHCH_RS05140	-0.577983	0.000313962	0.0334614	0.904598	0.269914	0.253378	-0.280982	0.0848258	0.254064	0.420661	0.0575414	0.916868
4-hydroxy-tetrahydrodipicolinate reductase (HTPA reductase) (EC 1.17.1.8)	dapB	SPHCH_RS05145	-0.907887	9.50446e-16	-0.0215717	0.934606	0.0777107	0.742683	-0.98383	2.83702e-08	0.280059	0.130427	0.176939	0.353115
Endonuclease III (EC 4.2.99.18) (DNA-(apurinic or apyrimidinic site) lyase)	nth	SPHCH_RS05150	-1.00165	3.79213e-16	-0.0386472	0.864324	0.153382	0.47572	-1.17718	2.6226e-14	0.0429585	0.900557	-0.10288	0.683399
Uncharacterized protein		SPHCH_RS05155	-0.673257	5.95464e-08	0.220665	0.191981	0.198272	0.396393	0.72568	4.81555e-07	0.13508	0.606039	-0.27952	0.104527
Potassium-transporting ATPase potassium-binding subunit (ATP phosphohydrolase [potassium-transporting] A chain) (Potassium-binding and translocating subunit A) (Potassium-translocating ATPase A chain)	kdpA	SPHCH_RS05165	-0.288579	0.100879	-0.0626239	0.833039	-0.0243087	0.959678	-0.520229	0.00389601	-0.222245	0.437862	-0.134833	0.720366
Potassium-transporting ATPase ATP-binding subunit (EC 3.6.3.12) (ATP phosphohydrolase [potassium-transporting] B chain) (Potassium-binding and translocating subunit B) (Potassium-translocating ATPase B chain)	kdpB	SPHCH_RS05170	-0.57744	0.000151268	-0.153594	0.60071	-0.0069469	1	-0.248995	0.105854	0.24986	0.366582	0.0140922	0.996362
Potassium-transporting ATPase KdpC subunit (ATP phosphohydrolase [potassium-transporting] C chain) (Potassium-binding and translocating subunit C) (Potassium-translocating ATPase C chain)	kdpC	SPHCH_RS05175	0.0502848	0.792676	0.486555	0.0064859	0.176919	0.545966	0.529337	0.000220115	0.230201	0.416887	-0.0719757	0.85787
Osmosensitive K+ channel signal transduction histidine kinase		SPHCH_RS05180	0.199996	0.13327	0.187209	0.260713	0.258835	0.143661	0.392712	0.00297823	0.108214	0.681695	-0.50814	0.011581
Two component transcriptional regulator, winged helix family		SPHCH_RS05185	0.586483	0.00626147	0.415423	0.0608468	0.0675972	0.919158	0.765008	7.43317e-06	0.212536	0.541673	-0.702458	0.00286493
Uncharacterized protein		SPHCH_RS05190	0.0881858	0.892517	-0.21727	0.660165	-0.210139	0.810258	-0.0465254	0.932069	-0.393701	0.633604	-1.02577	0.0277779
Putative thioesterase		SPHCH_RS05195	0.941708	1.11335e-06	-0.0288341	0.970602	-0.280299	0.560473	-0.0977203	0.766102	-0.11364	0.853358	-0.0411411	0.984159
Transcriptional regulator, GntR family		SPHCH_RS05200	0.897699	0.00307182	0.810868	0.0115632	0.428988	0.40347	0.458234	0.0943663	0.121374	0.906202	0.20325	0.791266
3-oxoacid CoA-transferase, A subunit (EC 2.8.3.5)		SPHCH_RS05205	1.14521	1.43679e-12	0.60353	0.00182244	0.137874	0.750435	-0.112196	0.615564	-0.0272003	0.971895	0.0791326	0.912649
3-oxoacid CoA-transferase, B subunit (EC 2.8.3.5)		SPHCH_RS05210	1.07496	5.65341e-16	0.17004	0.459824	0.348906	0.103421	-0.0578222	0.795863	0.284975	0.311304	-0.213158	0.471221
Aldehyde Dehydrogenase		SPHCH_RS05215	0.359253	0.034989	0.153487	0.526254	0.297463	0.191586	0.34777	0.024194	0.0154698	1	0.22805	0.356601
Putative apramycin biosynthesis protein		SPHCH_RS05220	-0.31318	0.400902	-0.388249	0.349787	-0.519286	0.341339	-0.422496	0.191632	-0.833694	0.130427	-0.106846	0.913463
Choline dehydrogenase (EC 1.1.99.1)		SPHCH_RS05225	2.49328	2.20532e-32	2.4587	2.77521e-43	-0.128438	0.849526	-0.384309	0.16602	-0.130348	0.849185	0.0335654	0.987499
Transcriptional regulator, IclR family		SPHCH_RS05230	-0.976197	1.13952e-13	-0.0560539	0.84418	0.0396511	0.898772	-1.27135	5.04295e-17	0.0151296	0.971895	-0.092998	0.760955
Major facilitator superfamily MFS_1		SPHCH_RS05235	0.847463	0.00287221	0.115715	0.834563	-0.0650893	0.969179	0.881832	0.00161119	-0.410245	0.559281	-0.17785	0.868102
Putative phosphohydrolase		SPHCH_RS05240	-0.367121	0.0843753	-0.117939	0.729757	0.0178374	0.99739	0.282043	0.212381	0.0893124	0.865099	-0.180051	0.727014
TonB-dependent receptor		SPHCH_RS05245	0.829814	4.60323e-10	4.89876	9.50617e-259	-0.0019877	1	-1.06946	1.07606e-08	-0.0760916	0.861235	-0.334963	0.15836
Methylated-DNA--protein-cysteine methyltransferase (EC 2.1.1.63) (6-O-methylguanine-DNA methyltransferase) (MGMT) (O-6-methylguanine-DNA-alkyltransferase)		SPHCH_RS05250	0.447043	0.000207815	0.466848	0.000451896	0.270846	0.0939856	0.722597	1.50356e-07	0.202813	0.311304	-0.0933656	0.731816
RND efflux system, outer membrane lipoprotein, NodT family		SPHCH_RS05255	0.485419	3.47841e-06	0.187344	0.179283	-0.00188667	1	0.589247	6.96609e-06	-0.00805421	0.991762	-0.0786514	0.756433
Efflux pump membrane transporter		SPHCH_RS05260	0.654793	1.26492e-11	0.258271	0.0312749	0.228324	0.0636878	0.804277	1.58933e-11	0.188187	0.177425	0.0417915	0.88773
Efflux transporter, RND family, MFP subunit		SPHCH_RS05265	0.805843	3.68819e-18	0.0971966	0.484225	-0.0123349	0.971118	0.774965	2.25795e-11	-0.00259044	1	0.118785	0.494801
Peptidase M16 domain protein		SPHCH_RS05275	0.145714	0.212222	0.243511	0.058948	0.0829135	0.699163	2.13892	8.4382e-70	0.136454	0.529065	-0.0122715	0.991671
DEAD/DEAH box helicase domain protein		SPHCH_RS05280	0.375528	0.000440322	1.077	3.5435e-29	0.147174	0.338079	-0.704428	3.4685e-09	0.151098	0.340037	0.873799	5.30026e-14
General stress protein		SPHCH_RS05285	-0.278785	0.142434	1.93077	1.8766e-40	0.104752	0.760078	3.84477	1.14498e-161	0.0902159	0.827433	-0.0493609	0.944281
Scaffold protein Nfu/NifU		SPHCH_RS05290	1.68671	1.88486e-74	0.655473	6.87531e-10	0.45134	4.94092e-05	1.80804	9.96105e-51	0.330665	0.00761759	0.0107387	0.991671
Universal protein YeaZ		SPHCH_RS05295	1.39774	2.98477e-29	0.272646	0.0910719	0.0997576	0.661279	1.18494	9.57368e-14	0.0945204	0.715643	-0.140596	0.576777
GCN5-related N-acetyltransferase		SPHCH_RS05300	0.618951	1.04994e-06	-0.228415	0.252029	-0.21615	0.34017	-0.195577	0.210682	-0.351302	0.0459437	-0.489158	0.0024844
Transcriptional regulator, MucR family		SPHCH_RS05305	-0.4769	8.36418e-05	-0.0439259	0.845555	0.160962	0.459538	-1.03603	6.44837e-14	0.15761	0.405093	0.13046	0.579958
Ferric uptake regulation protein	fur	SPHCH_RS05310	-1.05728	6.94966e-16	0.0351805	0.886531	0.132022	0.587414	-0.972615	7.84308e-10	0.311172	0.105132	0.21031	0.342262
Phospholipid/glycerol acyltransferase		SPHCH_RS05315	-0.494282	1.40015e-06	-0.0495462	0.791132	-0.100845	0.617452	-0.882763	1.49891e-12	-0.0635761	0.793134	-0.164319	0.403536
tRNA-2-methylthio-N(6)-dimethylallyladenosine synthase (EC 2.8.4.3) ((Dimethylallyl)adenosine tRNA methylthiotransferase MiaB) (tRNA-i(6)A37 methylthiotransferase)	miaB	SPHCH_RS05320	-0.296753	0.00150282	0.0794125	0.586607	0.0537318	0.773032	0.176999	0.157798	0.071018	0.762367	-0.377812	0.00506937
PhoH family protein		SPHCH_RS05325	0.286254	0.00783174	0.22938	0.0623191	0.205964	0.140286	0.793438	1.08995e-10	0.210769	0.170404	-0.785016	2.95047e-10
Endoribonuclease YbeY (EC 3.1.-.-)	ybeY	SPHCH_RS05330	0.218705	0.0646909	-0.111433	0.559592	0.115331	0.61266	0.730378	4.22629e-08	0.03389	0.937247	-1.23672	4.75943e-18
CBS domain containing protein		SPHCH_RS05335	-0.190955	0.0972232	0.155396	0.303492	0.226835	0.150185	0.64128	1.47489e-08	0.242003	0.223762	-0.659151	7.00555e-06
Uncharacterized protein		SPHCH_RS05340	-0.232135	0.171223	0.252055	0.266191	0.126364	0.668149	0.386957	0.00979282	0.298716	0.250018	-0.899454	7.7071e-07
Dihydrolipoyl dehydrogenase (EC 1.8.1.4)		SPHCH_RS05350	-0.323218	0.00150282	0.436639	7.17955e-05	0.29116	0.0344101	0.182309	0.148364	0.330275	0.0125993	-0.243594	0.0892766
Thioesterase superfamily protein		SPHCH_RS05355	0.053472	0.670694	0.0610341	0.720968	-0.0949131	0.624823	0.186093	0.161902	-0.115748	0.619328	0.03876	0.926216
Acetyltransferase component of pyruvate dehydrogenase complex (EC 2.3.1.12)		SPHCH_RS05360	-0.382652	6.49863e-05	0.197583	0.130723	0.0788022	0.635305	-0.0997732	0.461607	0.179707	0.202759	-0.201773	0.179475
UspA domain-containing protein		SPHCH_RS05365	0.0509504	0.83312	-0.0165758	0.994619	0.0886994	0.845889	0.341049	0.109669	0.142298	0.681695	0.14465	0.693938
Transport permease protein		SPHCH_RS05370	1.89539	1.18529e-84	0.418152	0.000156471	0.270442	0.0531619	1.5085	1.71038e-34	0.201845	0.249674	-0.138212	0.470129
Polyamine-transporting ATPase (EC 3.6.3.31)		SPHCH_RS05375	1.47303	7.71493e-41	0.356773	0.00692497	0.264311	0.129523	1.18152	9.62967e-16	0.0321407	0.938163	-0.493865	0.000894967
Phospholipid N-methyltransferase		SPHCH_RS05380	0.186357	0.139296	-0.0896775	0.676089	-0.133947	0.534246	0.145234	0.403565	-0.126281	0.62073	-0.302018	0.0875458
Transcriptional regulator, LysR family		SPHCH_RS05385	-0.629208	0.00126772	-0.304997	0.207426	-0.426812	0.114891	-0.224908	0.27393	0.0360043	0.954593	0.028141	0.980566
Butyryl-CoA dehydrogenase (EC 1.3.8.1)		SPHCH_RS05390	0.116611	0.296869	0.058728	0.707326	0.499207	2.06836e-06	0.242953	0.0482311	0.0968507	0.625927	-0.486932	4.84902e-05
3-hydroxyisobutyryl-CoA hydrolase (EC 3.1.2.4)		SPHCH_RS05395	0.175016	0.0813668	0.0325035	0.85425	0.611187	1.49673e-11	0.283909	0.0143456	-0.0332335	0.904852	-0.697383	1.45613e-09
3-hydroxyisobutyrate dehydrogenase (HIBADH) (EC 1.1.1.31)		SPHCH_RS05400	0.0543103	0.696669	0.0321958	0.872403	0.828442	5.83708e-16	0.424962	0.000161311	0.220277	0.207907	-0.705001	3.97639e-07
Enoyl-CoA hydratase/isomerase		SPHCH_RS05405	-0.134921	0.217227	0.0456259	0.810459	0.496683	2.31081e-07	-0.329456	0.0040062	0.105975	0.583942	0.0267927	0.943377
Short-chain dehydrogenase/reductase SDR		SPHCH_RS05410	1.14779	6.46089e-32	0.26847	0.0179439	0.071527	0.752058	0.836942	2.2863e-12	0.0825612	0.692774	-0.00468533	1
GTP cyclohydrolase 1 (EC 3.5.4.16) (GTP cyclohydrolase I) (GTP-CH-I)	folE	SPHCH_RS05415	1.40289	1.63337e-30	0.482104	0.00741797	0.394682	0.0714175	1.35791	2.10596e-15	0.140164	0.635083	-0.0140671	0.99697
MobA-related protein		SPHCH_RS05420	-0.103098	0.59222	-0.0247446	0.929615	-0.109253	0.689436	-0.0978513	0.603552	-0.257953	0.351569	-0.450236	0.0313313
Uncharacterized protein		SPHCH_RS05425	-0.345515	0.000756894	-0.511223	4.25461e-06	-0.32579	0.0118182	-0.845386	6.48497e-11	-0.299787	0.0864128	-0.164454	0.39581
Acetyl-CoA acetyltransferase (EC 2.3.1.16)		SPHCH_RS05430	1.728	1.07425e-71	0.692966	1.43442e-12	0.220912	0.138599	0.724618	5.50978e-10	0.201306	0.191764	0.233273	0.113357
3-hydroxybutyryl-CoA epimerase (EC 5.1.2.3)	fadJ	SPHCH_RS05435	1.66578	7.44106e-75	0.611487	3.12274e-10	0.203763	0.148751	0.608491	2.82355e-07	0.228566	0.116404	0.40634	0.00142005
UDP-glucose 4-epimerase (EC 5.1.3.2)		SPHCH_RS05440	0.202171	0.170749	0.405937	0.0192052	0.262464	0.188029	0.349451	0.0143899	0.251676	0.28963	0.123975	0.669521
6-phosphogluconolactonase (EC 3.1.1.31)		SPHCH_RS05445	-0.0294924	0.927229	-0.0663507	0.85855	0.137133	0.774325	-0.0148154	0.964453	0.386397	0.260893	0.230032	0.527075
Uncharacterized protein		SPHCH_RS05450	-0.0304561	1	-0.54407	0.608971	-0.414594	0.772204	5.0128	2.50533e-96	0.632491	0.611953	0.367218	0.845607
Aminotransferase (EC 2.6.1.-)		SPHCH_RS05455	-0.590819	1.58424e-06	0.00882035	0.974756	0.254824	0.0829732	-0.439494	0.000506816	0.13899	0.497989	0.011495	0.991671
Alpha/beta hydrolase fold protein		SPHCH_RS05460	0.586465	0.00181435	1.89313	1.62768e-35	-0.324229	0.397453	-0.530415	0.00573545	-0.0975694	0.846587	0.804326	2.74107e-05
Regulatory protein TetR		SPHCH_RS05465	0.327791	0.451355	2.5171	9.32423e-27	0.153154	0.875134	-0.60152	0.236994	-0.243777	0.771364	0.125885	0.924653
Glucose-6-phosphate 1-dehydrogenase (G6PD) (EC 1.1.1.49)	zwf	SPHCH_RS05475	-0.517217	3.20415e-08	-0.186651	0.123314	0.128398	0.348394	-0.0704801	0.606585	0.113236	0.49798	0.0543734	0.839508
6-phosphogluconate dehydratase (EC 4.2.1.12)		SPHCH_RS05480	-0.406905	8.87787e-06	0.02599	0.883865	0.276954	0.0136435	0.2386	0.0478066	0.186155	0.181699	0.0659454	0.771733
Glucokinase (EC 2.7.1.2)		SPHCH_RS05485	-0.355288	7.77526e-05	0.00153831	1	0.276809	0.0121493	0.31664	0.0091764	0.181093	0.176223	-0.181823	0.211778
2-dehydro-3-deoxyphosphogluconate aldolase/4-hydroxy-2-oxoglutarate aldolase (EC 4.1.2.14)		SPHCH_RS05490	-0.163938	0.209759	-0.347925	0.016127	0.201508	0.273842	0.164427	0.293336	0.198417	0.385237	0.0314787	0.947262
Uncharacterized protein		SPHCH_RS05495	-0.025335	0.885036	-0.373146	0.0036414	-0.159467	0.458138	0.0530288	0.746586	-0.119642	0.67456	-0.0795277	0.805573
Putative acetyltransferase		SPHCH_RS05500	-0.862969	8.61388e-14	0.162504	0.265904	0.244857	0.1464	-0.802904	1.16405e-09	0.287407	0.089784	-0.0903329	0.751557
Delta-aminolevulinic acid dehydratase (EC 4.2.1.24)		SPHCH_RS05505	-0.806398	4.57277e-14	-0.36707	0.00491645	-0.192173	0.273842	-0.729725	9.3688e-09	-0.232576	0.149353	-0.22987	0.125751
Peptidase M28		SPHCH_RS05510	-1.49579	5.61134e-48	-0.402186	0.000664764	0.108542	0.620582	-0.172267	0.18442	0.20679	0.19591	0.267965	0.0878129
Uncharacterized protein		SPHCH_RS05515	0.251439	0.290652	-0.258729	0.52351	0.0596474	0.925963	0.277592	0.196157	-0.0215667	1	0.285686	0.432944
Ammonium transporter		SPHCH_RS05520	0.162832	0.741503	-0.103207	0.872403	-0.616667	0.308696	-0.501487	0.155546	-0.564016	0.399205	-0.41313	0.494801
Glycosyl transferase family 2		SPHCH_RS05525	-0.195653	0.808716	-0.549497	0.470805	-0.727493	0.508762	0.965851	0.0347978	-0.469985	0.725456	0.227612	0.916868
General substrate transporter		SPHCH_RS05530	0.145878	0.319083	-0.50345	0.00240434	-0.176335	0.457026	0.242479	0.119995	-0.536743	0.00710086	-0.308592	0.158819
Ubiquinol oxidase subunit 2		SPHCH_RS05535	-1.36459	4.49486e-38	0.621323	9.47065e-09	1.28278	3.36552e-41	-1.6712	3.30802e-38	0.163603	0.356452	-0.545576	4.62769e-05
Cytochrome o ubiquinol oxidase, subunit I (EC 1.9.3.1)		SPHCH_RS05540	-1.35351	1.12815e-44	0.696233	1.1627e-12	1.35203	1.23303e-36	-1.55445	1.20115e-37	0.162558	0.311635	-0.419182	0.000446849
Cytochrome o ubiquinol oxidase, subunit III		SPHCH_RS05545	-1.03262	1.56258e-18	0.48912	0.000127955	1.22712	6.93823e-27	-1.45795	6.17398e-19	0.0138644	0.985751	-0.381527	0.0100521
Cytochrome o ubiquinol oxidase subunit IV		SPHCH_RS05550	-0.741595	3.43657e-07	0.835969	2.93077e-10	1.52757	3.65462e-38	-0.733211	1.80642e-07	0.371833	0.0400928	-0.430452	0.00791857
SURF1-like protein		SPHCH_RS05555	-0.914514	1.00246e-11	0.242442	0.160775	1.02709	6.23609e-15	-1.51121	9.21658e-23	-0.274236	0.225595	-0.616052	0.000163092
Integral membrane sensor signal transduction histidine kinase		SPHCH_RS05560	-0.294476	0.0134853	0.516307	3.81601e-05	0.970588	2.90686e-17	-0.31763	0.0449916	-0.0406988	0.907461	-0.934818	8.37587e-09
Two component transcriptional regulator, Fis family		SPHCH_RS05565	-0.0683099	0.71892	0.629082	0.00103424	1.08623	1.02312e-11	0.407751	0.0159605	0.106828	0.72446	-1.03779	3.68249e-09
PAS/PAC sensor hybrid histidine kinase		SPHCH_RS05575	0.140726	0.532295	-0.571669	0.0324444	-0.432377	0.15451	5.714	1.703e-219	0.429233	0.171992	0.972255	0.000372696
Alpha/beta hydrolase fold protein		SPHCH_RS05580	-1.06096	4.4632e-12	-0.218212	0.240747	-0.158357	0.535368	0.00985338	0.978417	-0.0973918	0.764815	-0.111679	0.741946
2-nitropropane dioxygenase NPD		SPHCH_RS05585	-0.391601	0.000993773	-0.12681	0.502796	0.1036	0.619503	-0.825855	6.29819e-11	0.165284	0.439091	0.136012	0.494801
Uncharacterized protein		SPHCH_RS05590	1.6239	4.60244e-44	0.156065	0.433982	0.279706	0.143514	0.821507	1.20898e-07	-0.0347979	0.93213	-0.037636	0.947262
Serine acetyltransferase (EC 2.3.1.30)		SPHCH_RS05595	1.80815	2.08368e-72	0.488143	4.10925e-05	0.242058	0.12611	1.00981	7.25822e-16	-0.0477806	0.863451	-0.0359363	0.926216
Probable membrane transporter protein		SPHCH_RS05600	-0.701072	0.000122926	-0.335083	0.0832238	-0.602058	0.00275221	1.67224	2.43973e-37	1.36804	2.11322e-24	1.98399	6.37619e-49
Transcriptional regulator, LysR family		SPHCH_RS05605	1.88373	3.2516e-57	1.23827	1.97436e-22	0.0671549	0.880984	2.06499	9.70356e-56	0.9095	7.12869e-12	0.542846	0.00373926
Molybdopterin biosynthesis MoaE protein		SPHCH_RS05610	-0.352424	0.00188627	-0.308777	0.018178	-0.268821	0.0829732	-0.599112	3.98056e-06	-0.343214	0.0605745	-0.35124	0.13204
Molybdopterin synthase sulfur carrier subunit	moaD	SPHCH_RS05615	-0.305239	0.0204058	-0.0527419	0.850651	0.01176	0.983251	-0.364072	0.03469	-0.0502941	0.893091	-0.220881	0.362395
CDP-diacylglycerol/glycerol-3-phosphate 3-phosphatidyltransferase		SPHCH_RS05620	-0.371629	0.0157236	-0.614746	0.00467012	-0.481632	0.0186982	-0.718396	2.8349e-05	-0.554773	0.00822916	-0.18564	0.539237
Major facilitator superfamily MFS_1		SPHCH_RS05625	-0.740424	6.83492e-15	-0.10116	0.510284	-0.0729488	0.728725	-1.03433	5.24028e-18	-0.0595381	0.794442	-0.223606	0.132801
Penicillin-binding protein, 1A family (EC 2.4.1.129)		SPHCH_RS05635	-0.203476	0.0721187	-0.0974562	0.508328	0.00575772	0.993822	-0.351189	0.00430652	0.0281753	0.907461	-0.633391	3.25679e-08
Sodium/hydrogen exchanger		SPHCH_RS05645	0.87637	2.7403e-18	-0.101682	0.489421	-0.0778127	0.721433	0.659687	8.58254e-08	-0.0701038	0.774007	-0.4597	0.000370553
Uncharacterized protein		SPHCH_RS05650	0.648025	4.93582e-06	0.150107	0.537632	-0.134417	0.728725	0.600579	0.000653112	0.184543	0.512887	-0.26688	0.356918
Fur-family ferric uptake regulator		SPHCH_RS05655	0.802912	1.24074e-15	1.00981	8.78937e-22	0.301715	0.0381987	1.18219	8.1208e-21	0.24711	0.281766	-0.290216	0.0819806
1-deoxy-D-xylulose-5-phosphate synthase (EC 2.2.1.7) (1-deoxyxylulose-5-phosphate synthase) (DXP synthase) (DXPS)	dxs	SPHCH_RS05660	0.638629	2.69014e-10	0.178731	0.2543	0.151045	0.412647	1.18323	6.10376e-21	0.0665724	0.781712	-0.256493	0.0884784
Activator of Hsp90 ATPase 1 family protein		SPHCH_RS05665	0.415689	0.00385419	0.38953	0.0149807	0.295576	0.164852	1.03808	1.78069e-13	0.225838	0.322003	-0.405034	0.0468693
Regulatory protein ArsR		SPHCH_RS05670	0.175161	0.654699	0.136409	0.765971	0.213902	0.676774	0.508391	0.0478829	0.0876955	0.911067	-0.294058	0.718353
Uncharacterized protein		SPHCH_RS05675	-0.69666	6.11287e-12	-0.514183	1.71693e-05	-0.349636	0.00608763	-1.2217	5.44029e-20	-0.409775	0.0159051	0.0466653	0.890791
Lipoprotein signal peptidase (EC 3.4.23.36) (Prolipoprotein signal peptidase) (Signal peptidase II) (SPase II)	lspA	SPHCH_RS05680	-1.00276	3.49719e-21	-0.249766	0.0596236	0.000963076	1	-1.18833	1.49542e-21	-0.0507423	0.829493	0.0118963	0.99151
Isoleucine--tRNA ligase (EC 6.1.1.5) (Isoleucyl-tRNA synthetase) (IleRS)	ileS	SPHCH_RS05685	-1.02289	2.73228e-28	-0.137517	0.290979	0.115694	0.458138	-1.27459	3.73208e-30	0.124887	0.431054	0.173118	0.246629
Riboflavin biosynthesis protein (EC 2.7.1.26) (EC 2.7.7.2)		SPHCH_RS05690	-0.574732	4.69083e-07	-0.1202	0.43628	0.0453586	0.857068	-0.895043	1.96104e-11	-0.0508225	0.84871	-0.462461	0.00146346
Dihydrofolate reductase (EC 1.5.1.3)		SPHCH_RS05695	-0.920354	5.38286e-16	-0.127538	0.558002	0.162423	0.453385	-1.47281	5.42459e-27	0.246371	0.216925	0.0390798	0.919138
N5-carboxyaminoimidazole ribonucleotide synthase (N5-CAIR synthase) (EC 6.3.4.18) (5-(carboxyamino)imidazole ribonucleotide synthetase)	purK	SPHCH_RS05700	-1.07737	2.38339e-31	-0.217239	0.0555853	0.131698	0.386891	-1.49552	4.50123e-40	0.127282	0.431054	0.193876	0.201307
N5-carboxyaminoimidazole ribonucleotide mutase (N5-CAIR mutase) (EC 5.4.99.18) (5-(carboxyamino)imidazole ribonucleotide mutase)	purE	SPHCH_RS05705	-1.24066	1.35241e-32	-0.356287	0.00375296	-0.0808423	0.70459	-1.65343	2.21343e-35	-0.065899	0.810162	0.406908	0.00166985
2,3-bisphosphoglycerate-dependent phosphoglycerate mutase (BPG-dependent PGAM) (PGAM) (Phosphoglyceromutase) (dPGM) (EC 5.4.2.11)	gpmA	SPHCH_RS05710	-1.23657	3.1295e-36	-0.106836	0.52351	0.0389327	0.866712	-1.59104	2.44252e-36	-0.0119636	0.978104	0.282101	0.0342304
Protease 4 (EC 3.4.21.-) (Endopeptidase IV) (Protease IV) (Signal peptide peptidase)		SPHCH_RS05715	2.35147	2.25047e-131	0.758122	8.994e-12	0.411169	0.000814734	2.06527	3.57536e-67	0.306484	0.0192929	0.0802916	0.757896
Uncharacterized protein family UPF0126		SPHCH_RS05720	0.0657563	0.709981	-0.638933	9.19717e-05	-0.545662	0.00163162	-0.318553	0.103892	-0.275608	0.271346	-0.27928	0.198623
Glutathione peroxidase		SPHCH_RS05725	-0.0127496	0.960987	-0.22377	0.268614	-0.208891	0.300228	-0.48386	0.00202337	-0.202616	0.375036	0.23529	0.205297
Uncharacterized protein		SPHCH_RS05730	-0.274972	0.0149742	0.0514903	0.806102	0.0897412	0.687241	-0.0480099	0.771762	0.0995077	0.66416	-0.138519	0.51346
ABC transporter related protein		SPHCH_RS05735	-0.423575	2.12591e-05	0.013258	0.954308	0.158598	0.303095	-0.300902	0.0104552	0.163266	0.328478	0.0424579	0.904028
Uncharacterized protein		SPHCH_RS05740	-1.28642	8.42135e-25	-0.130841	0.489831	-0.000438309	1	3.30325	3.77212e-144	0.163738	0.430832	0.542016	0.00503329
Uncharacterized protein		SPHCH_RS05745	-1.51044	2.79235e-30	-0.447892	0.0225816	-0.248771	0.17808	2.31074	5.7053e-75	-0.0593126	0.85057	0.000874325	1
Two component transcriptional regulator, winged helix family		SPHCH_RS05750	0.0158727	0.930207	0.0349094	0.889297	0.134653	0.442165	2.00889	2.35466e-60	0.0269782	0.92597	-0.197781	0.235098
Integral membrane sensor signal transduction histidine kinase		SPHCH_RS05755	0.347103	0.00122911	0.0208931	0.921454	0.0982101	0.584353	1.5729	3.59381e-49	-0.000472255	1	-0.305186	0.0418982
Uncharacterized protein		SPHCH_RS05760	0.290702	0.140692	-0.170001	0.600548	0.180724	0.58626	1.27186	4.05829e-16	0.200493	0.627686	-0.205609	0.531987
Aconitate hydratase (Aconitase) (EC 4.2.1.3)		SPHCH_RS05765	-1.23376	1.25194e-36	0.0376971	0.853684	0.245751	0.0737104	-1.27731	2.35372e-25	0.191853	0.191764	0.0100992	0.991671
Uncharacterized protein		SPHCH_RS05770	-0.597147	0.024362	0.676114	0.0363483	-0.0231085	0.990122	3.59542	8.4783e-47	0.119764	0.828386	0.0774231	0.919138
Uncharacterized protein		SPHCH_RS05775	-0.51993	0.00101675	-0.204161	0.404416	-0.320608	0.177371	5.1682	5.31392e-295	0.419959	0.0550252	0.793714	0.00170499
UPF0391 membrane protein Sphch_1147		SPHCH_RS05780	0.631772	0.257563	0.138842	0.931616	-0.202311	0.931568	3.74853	1.08146e-28	-0.430055	0.770798	0.542677	0.69665
Copper resistance B		SPHCH_RS05785	0.167136	0.261449	-0.0663322	0.811201	-0.0600858	0.862089	-0.0410057	0.84258	-0.0933576	0.762367	-0.829201	7.99206e-06
Copper-resistance protein, CopA family		SPHCH_RS05790	-0.292337	0.0163965	0.0470288	0.803049	-0.116175	0.533036	-0.335515	0.0148094	-0.214385	0.219801	-0.485165	0.000830623
Glyoxylate reductase (EC 1.1.1.26)		SPHCH_RS05795	-0.639302	8.42738e-11	-0.0548263	0.734392	0.00498982	1	-0.549947	4.66957e-07	-0.0896434	0.691846	-0.199964	0.183185
Uncharacterized protein		SPHCH_RS05800	-0.0747337	0.716886	-0.0889691	0.76986	0.191684	0.452031	0.0456352	0.803218	0.266336	0.284199	0.103141	0.782765
Amino acid/peptide transporter		SPHCH_RS05805	-0.65446	4.88439e-12	-0.269844	0.0283327	-0.124438	0.442091	-1.26574	1.81243e-26	-0.0923674	0.691481	0.260317	0.0760072
Nitroreductase		SPHCH_RS05810	2.12013	8.25921e-81	0.459692	0.00310187	0.209902	0.306632	1.98614	3.54239e-39	0.356334	0.058653	-0.019014	0.99151
Transcriptional regulator, GntR family		SPHCH_RS05815	1.42315	3.216e-37	0.223581	0.179128	0.214464	0.273842	1.34436	3.16982e-20	0.233869	0.285404	-0.0764306	0.831612
Two component, sigma54 specific, transcriptional regulator, Fis family		SPHCH_RS05820	-0.499133	0.093623	-0.0802661	0.863182	0.042207	0.978805	1.3643	3.53512e-10	0.0525491	0.963816	0.0294664	0.99343
Integral membrane sensor signal transduction histidine kinase		SPHCH_RS05825	0.163648	0.564475	-0.380093	0.332853	-0.217737	0.67141	1.32561	3.63662e-15	-0.386471	0.488518	0.193528	0.675764
Sugar transferase, PEP-CTERM system associated		SPHCH_RS05830	1.22286	1.89836e-08	0.556191	0.0734005	0.363236	0.473438	2.45084	1.1131e-49	0.47775	0.294656	0.612209	0.093142
Uncharacterized protein		SPHCH_RS05835	0.186884	0.243168	-0.204069	0.305317	-0.295026	0.118096	4.24272	8.65485e-232	0.739217	1.17064e-08	0.802979	6.43333e-05
RNA polymerase, sigma-24 subunit, ECF subfamily		SPHCH_RS05840	0.0324975	0.881822	-0.587327	0.000670331	-0.518291	0.00629459	4.06254	1.27157e-123	0.400358	0.0620503	0.875526	0.00037048
Response regulator receiver		SPHCH_RS05850	0.221903	0.176059	-0.726232	0.000124358	-0.363465	0.0849471	3.1785	3.14703e-83	0.277222	0.257351	0.87773	7.20649e-05
Signal transduction histidine kinase		SPHCH_RS05855	-0.0351906	0.828637	-0.223178	0.121295	-0.281799	0.0737104	2.96095	2.67929e-127	0.239164	0.141273	0.154796	0.450222
Queuine tRNA-ribosyltransferase (EC 2.4.2.29) (Guanine insertion enzyme) (tRNA-guanine transglycosylase)	tgt	SPHCH_RS05860	-1.26105	3.07841e-20	-0.130831	0.48478	-0.0698968	0.789469	-1.71237	1.92061e-24	-0.0734768	0.802259	-0.00840067	0.999718
Uncharacterized protein		SPHCH_RS05865	-0.464847	0.635798	-0.306219	0.841381	NA	NA	0.846717	0.230381	NA	NA	NA	NA
Enoyl-CoA hydratase/isomerase		SPHCH_RS05870	1.63749	3.90312e-44	1.12738	2.8526e-16	0.506912	0.00386252	1.73248	1.211e-35	0.115536	0.684984	0.73387	7.85733e-07
Diguanylate cyclase/phosphodiesterase		SPHCH_RS05875	0.432627	0.225489	0.210917	0.692616	-0.981199	0.0683235	0.0747263	0.868822	-0.436145	0.527111	-0.398422	0.492378
GCN5-related N-acetyltransferase		SPHCH_RS05880	0.308059	0.0130274	0.116307	0.607883	0.167278	0.437842	0.690809	2.19285e-07	0.0021464	1	-0.347717	0.0632714
Uncharacterized protein		SPHCH_RS05885	0.364177	0.0055095	-0.159377	0.433982	-0.0847834	0.761466	0.275338	0.0613222	-0.0386959	0.905835	-0.714259	4.20516e-06
RNA-metabolising metallo-beta-lactamase		SPHCH_RS05890	0.805375	1.17279e-15	0.617409	3.28024e-09	0.28975	0.0190235	0.790989	2.4038e-13	0.260349	0.0550252	-0.636116	1.21983e-07
Type III pantothenate kinase (EC 2.7.1.33) (PanK-III) (Pantothenic acid kinase)	coaX	SPHCH_RS05895	1.6665	6.33814e-55	1.52494	8.39271e-29	0.0441098	0.855693	1.72146	5.46614e-44	-0.0794942	0.705763	-0.632575	2.35095e-07
Biotin/acetyl-CoA-carboxylase ligase		SPHCH_RS05900	-0.0985674	0.417628	0.0464757	0.787561	0.0978076	0.555503	0.155134	0.241801	0.0621499	0.771977	-0.48826	6.43333e-05
NADH-quinone oxidoreductase subunit N (EC 1.6.5.11) (NADH dehydrogenase I subunit N) (NDH-1 subunit N)	nuoN	SPHCH_RS05905	-0.0115228	0.937377	-0.000157484	1	0.0607017	0.712155	0.427327	0.000279138	0.122808	0.430832	-0.152486	0.305749
Proton-translocating NADH-quinone oxidoreductase, chain M (EC 1.6.99.5)		SPHCH_RS05910	-0.217594	0.035057	0.0201136	0.917343	0.116403	0.418535	0.222197	0.0421314	0.134106	0.369486	-0.298499	0.0187021
Proton-translocating NADH-quinone oxidoreductase, chain L (EC 1.6.99.5)		SPHCH_RS05915	-0.402205	9.14425e-05	-0.121546	0.376683	0.0624605	0.747842	-0.214128	0.103892	0.00767488	0.995451	-0.362985	0.00428698
NADH-quinone oxidoreductase subunit K (EC 1.6.5.11) (NADH dehydrogenase I subunit K) (NDH-1 subunit K)	nuoK	SPHCH_RS05920	-0.548727	1.01023e-08	-0.274266	0.0234928	-0.162201	0.307058	-0.534316	5.78996e-05	-0.293541	0.0302933	-0.305939	0.0369768
NADH-ubiquinone/plastoquinone oxidoreductase chain 6		SPHCH_RS05925	-0.398247	1.00261e-05	0.0769223	0.578182	0.150186	0.23049	-0.171586	0.144943	0.1911	0.138761	-0.17907	0.210644
NADH-quinone oxidoreductase subunit I (EC 1.6.5.11) (NADH dehydrogenase I subunit I) (NDH-1 subunit I)	nuoI	SPHCH_RS05930	-0.541845	5.17122e-07	0.056346	0.76986	0.201704	0.148107	-0.0877633	0.566988	0.0828661	0.688934	-0.320171	0.0217984
NADH-quinone oxidoreductase subunit H (EC 1.6.5.11) (NADH dehydrogenase I subunit H) (NDH-1 subunit H)	nuoH	SPHCH_RS05935	-0.532494	2.85499e-07	-0.14185	0.28671	0.0212319	0.928322	-0.25653	0.0673919	0.0544817	0.8635	-0.234374	0.13188
NADH-quinone oxidoreductase (EC 1.6.5.11)		SPHCH_RS05940	-0.6633	7.79312e-15	0.0759104	0.586607	0.172376	0.133936	-0.199951	0.0918881	0.151054	0.271346	-0.204946	0.142082
NADH-quinone oxidoreductase subunit F (EC 1.6.5.11)		SPHCH_RS05945	-0.74875	3.61387e-16	0.0620652	0.676813	0.219607	0.0500956	-0.344047	0.00288481	0.126728	0.38441	-0.232138	0.100632
NADH-quinone oxidoreductase, E subunit (EC 1.6.99.5)		SPHCH_RS05950	-0.968867	4.2313e-25	0.0549488	0.729757	0.1837	0.148555	-0.637678	8.90659e-08	0.142155	0.366582	-0.220654	0.125275
NADH-quinone oxidoreductase subunit D (EC 1.6.5.11) (NADH dehydrogenase I subunit D) (NDH-1 subunit D)	nuoD	SPHCH_RS05955	-1.04453	5.18974e-29	-0.0900255	0.526804	0.193743	0.151302	-0.642572	1.32602e-07	0.1236	0.431994	-0.197364	0.179599
NADH-quinone oxidoreductase subunit C (EC 1.6.5.11) (NADH dehydrogenase I subunit C) (NDH-1 subunit C)	nuoC	SPHCH_RS05960	-0.93181	5.76072e-23	0.119658	0.349703	0.300467	0.00342839	-0.474819	5.85244e-05	0.255318	0.0342155	0.0127302	0.985871
NADH-quinone oxidoreductase subunit B (EC 1.6.5.11) (NADH dehydrogenase I subunit B) (NDH-1 subunit B)	nuoB	SPHCH_RS05965	-1.25152	7.83865e-48	0.0321733	0.866674	0.190756	0.130597	-0.843026	1.29309e-14	0.186745	0.185362	0.0709681	0.767593
NADH-quinone oxidoreductase subunit A (EC 1.6.5.11) (NADH dehydrogenase I subunit A) (NDH-1 subunit A) (NUO1)	nuoA	SPHCH_RS05970	-1.37762	6.28544e-41	-0.216464	0.11355	-0.00205999	1	-1.40288	1.00363e-26	-0.0386667	0.890618	0.196433	0.212426
Inositol-1-monophosphatase (EC 3.1.3.25)		SPHCH_RS05975	-1.87174	8.2858e-73	-0.428436	7.58277e-05	-0.061779	0.779123	-1.5316	5.73805e-39	0.00325634	1	0.806523	3.27217e-13
Elongation factor P (EF-P)	efp	SPHCH_RS05980	-1.75411	5.27645e-40	-0.307945	0.0620007	-0.110854	0.668059	-1.6895	2.77663e-32	0.00865764	0.997718	0.28696	0.130185
Peptidase M23		SPHCH_RS05985	-0.060715	0.916453	-0.0188001	1	-0.430611	0.398157	1.66461	6.20758e-17	-0.14687	0.874544	-0.0830969	0.963363
ErfK/YbiS/YcfS/YnhG family protein		SPHCH_RS05990	-0.585301	2.08562e-06	-0.164792	0.352007	-0.125888	0.5682	0.615794	3.53118e-07	0.0915398	0.710858	-0.0792021	0.7807
Thiamine-phosphate synthase (TP synthase) (TPS) (EC 2.5.1.3) (Thiamine-phosphate pyrophosphorylase) (TMP pyrophosphorylase) (TMP-PPase)	thiE	SPHCH_RS05995	-0.641299	2.34914e-05	-0.447509	0.019675	-0.162794	0.521382	-0.474933	0.00321692	-0.286429	0.222784	-0.145009	0.597604
Uncharacterized protein		SPHCH_RS06000	0.543177	0.596355	0.152397	0.972689	-0.355574	0.870406	5.273	1.16807e-107	0.709434	0.603613	0.44622	0.771733
Fructose-bisphosphate aldolase class-I		SPHCH_RS06005	-0.729572	2.81623e-14	0.35439	0.000632121	0.396934	9.0455e-05	-0.316201	0.00479109	0.36985	0.00097055	-0.666347	2.1033e-08
Phosphoglycerate kinase (EC 2.7.2.3)	pgk	SPHCH_RS06010	-0.705201	2.93573e-14	0.117942	0.407554	0.227796	0.0360897	-0.387618	0.000857125	0.178447	0.181699	-0.530838	7.3548e-05
Glyceraldehyde-3-phosphate dehydrogenase (EC 1.2.1.-)		SPHCH_RS06015	-1.0243	4.50283e-26	-0.135823	0.317918	0.00747764	0.985244	-1.1434	7.98904e-20	0.0196305	0.939168	0.528524	7.80505e-06
Transketolase (EC 2.2.1.3)		SPHCH_RS06020	-1.06804	1.2239e-31	-0.177692	0.127414	-0.0272921	0.893723	-1.4557	6.59866e-36	-0.0186497	0.941321	0.179987	0.214845
Uncharacterized protein		SPHCH_RS06025	-0.443756	0.516627	-1.95882	0.00216102	-1.86702	0.0692422	-2.19698	0.000730353	-0.723639	0.553877	0.278014	0.796056
Cell division protein ZapA		SPHCH_RS06030	-0.654653	2.85091e-06	0.126877	0.540032	0.272346	0.153615	-0.290868	0.0368264	0.211651	0.402109	0.0839169	0.815211
5-formyltetrahydrofolate cyclo-ligase (EC 6.3.3.2)		SPHCH_RS06035	0.992674	8.88363e-15	1.53524	1.16364e-46	0.211965	0.106614	0.567672	1.95818e-06	0.290787	0.0366496	-0.0126544	0.989331
Uncharacterized protein		SPHCH_RS06040	0.802401	6.19661e-08	0.370784	0.0161152	0.204983	0.328205	-0.0688513	0.692919	0.115319	0.771719	-0.272438	0.302347
Uncharacterized protein		SPHCH_RS06055	0.687814	9.62885e-09	-0.236283	0.21328	0.0189787	0.978218	-0.00203223	1	0.0790079	0.808982	-0.214458	0.339141
Uncharacterized protein		SPHCH_RS06060	0.154372	0.845143	0.382078	0.536999	0.02784	1	0.960876	0.00478848	0.297722	0.777326	0.63629	0.328736
Dihydrolipoamide acetyltransferase component of pyruvate dehydrogenase complex (EC 2.3.1.-)		SPHCH_RS06065	-0.112171	0.300858	-0.0218538	0.913001	0.249398	0.0290914	-0.281423	0.00966213	0.285852	0.015435	-0.046199	0.868687
3-methyl-2-oxobutanoate dehydrogenase (2-methylpropanoyl-transferring) (EC 1.2.4.4)		SPHCH_RS06070	-0.137187	0.243986	-0.0842831	0.612223	0.320849	0.00428827	-0.278471	0.02719	0.130799	0.408792	-0.245152	0.0746351
3-methyl-2-oxobutanoate dehydrogenase (2-methylpropanoyl-transferring) (EC 1.2.4.4)		SPHCH_RS06075	-0.16856	0.0909682	0.154767	0.176211	0.353184	0.000150281	-0.254195	0.0205681	0.252105	0.0230393	-0.048805	0.847843
Thymidylate synthase (TS) (TSase) (EC 2.1.1.45)	thyA	SPHCH_RS06080	-0.564574	4.45697e-07	0.019035	0.935468	0.149548	0.417981	-0.00176973	1	0.0733287	0.790413	-0.076314	0.803726
Adenylosuccinate lyase (ASL) (EC 4.3.2.2) (Adenylosuccinase)		SPHCH_RS06095	-1.04268	8.36798e-26	0.0105774	0.966813	0.0681683	0.719373	-0.978593	1.49463e-14	0.0778939	0.692774	0.30923	0.0222648
Uncharacterized protein		SPHCH_RS06100	-0.327474	0.184949	-0.00994152	1	0.249455	0.494406	0.598591	0.00239797	-0.133094	0.829219	0.028414	0.984474
Uncharacterized protein		SPHCH_RS06105	-0.347231	0.0469035	-0.637367	0.0130004	-0.393311	0.152797	-0.471731	0.00273638	-0.279098	0.321571	-0.154991	0.686982
Sugar transporter		SPHCH_RS06110	0.315267	0.0102077	0.00595449	0.996829	0.00810897	1	0.344224	0.0129215	0.0490974	0.886919	-0.0150568	0.99151
Acyltransferase 3		SPHCH_RS06115	-0.374681	0.0126153	-0.300963	0.154313	-0.266662	0.265766	-0.751914	3.11927e-06	-0.247172	0.285404	-0.158519	0.548011
Pseudouridine synthase		SPHCH_RS06120	-0.534388	3.29749e-06	-0.0736982	0.767624	0.0596261	0.79624	-0.594497	5.96893e-06	0.112289	0.677281	-0.052226	0.899252
Class I peptide chain release factor		SPHCH_RS06125	-0.684454	1.55838e-07	0.168306	0.386291	0.36867	0.033447	-0.412641	0.00835839	0.423992	0.0150369	-0.0950935	0.769733
Putative GAF sensor protein		SPHCH_RS06130	1.85394	8.36576e-42	0.246981	0.305317	-0.104363	0.778367	1.24059	9.18415e-13	-0.281469	0.40057	-0.0613081	0.917818
Uncharacterized protein		SPHCH_RS06135	1.9672	2.26905e-68	0.553264	0.000253824	-0.0984002	0.712414	1.41706	8.8035e-24	0.042443	0.909378	0.116629	0.698485
Diguanylate cyclase/phosphodiesterase with PAS/PAC sensor(S)		SPHCH_RS06140	0.594976	1.59068e-05	-0.176689	0.534083	-0.324579	0.205437	-0.0875878	0.681297	-0.316347	0.227092	-0.368626	0.101852
Putative arginyl-tRNA--protein transferase (Arginyltransferase) (R-transferase) (EC 2.3.2.8)	ate	SPHCH_RS06145	0.417047	0.00027783	0.0249877	0.918167	0.0911776	0.662682	0.392796	0.00554933	0.0131975	0.978104	-0.334859	0.027197
Threonine dehydratase		SPHCH_RS06150	-1.18128	1.00172e-27	0.00606058	0.984703	0.14171	0.39416	-0.97498	7.39329e-14	0.0832663	0.692994	0.0227236	0.96048
3-hydroxyisobutyrate dehydrogenase (EC 1.1.1.31)		SPHCH_RS06155	-0.634471	9.46414e-08	-0.101904	0.546289	-0.0349052	0.905307	-0.548751	1.75347e-05	-0.00193493	1	0.0498474	0.875565
Amidohydrolase 3		SPHCH_RS06160	-0.427291	4.50345e-05	-0.103421	0.508145	0.10846	0.533036	-0.511409	3.6547e-05	0.0459978	0.846837	-0.37496	0.00421706
Putative MFS permease		SPHCH_RS06165	-0.435071	0.000235251	-0.439145	0.000413903	-0.190468	0.332601	-0.763124	4.28436e-09	-0.242486	0.14492	-0.821966	7.9296e-11
Methyltransferase FkbM family		SPHCH_RS06170	-0.837874	1.97288e-09	-0.246029	0.180516	-0.0413011	0.907174	-1.08424	5.87096e-11	-0.0514529	0.890618	-0.283962	0.241546
Glycosyl transferase group 1		SPHCH_RS06175	-0.420756	0.00473366	-0.274995	0.130975	-0.109272	0.728725	-0.923923	8.26227e-08	-0.327474	0.130695	-0.436319	0.0183094
Uncharacterized protein		SPHCH_RS06180	-0.659743	1.57901e-09	-0.391521	0.00273009	-0.10216	0.654051	-1.05095	3.86816e-14	-0.186314	0.355131	-0.384428	0.00860721
Methyltransferase type 11		SPHCH_RS06185	-1.14679	8.53919e-21	-0.219675	0.253243	-0.0293356	0.941109	-1.24345	6.86199e-18	-0.0307264	0.954593	-0.00140768	1
Glycosyl transferase family 2		SPHCH_RS06190	-0.692423	1.24591e-10	-0.392779	0.00459623	-0.0717126	0.765744	-0.907501	1.16597e-11	-0.0430672	0.893091	-0.396343	0.00528441
Exopolysaccharide biosynthesis polyprenyl glycosylphosphotransferase (EC 2.7.8.6)		SPHCH_RS06195	-0.789318	3.59343e-13	-0.250459	0.0746747	-0.126514	0.471828	-0.929475	1.31906e-12	-0.0330338	0.911212	-0.0984233	0.661881
Exosortase 1 system-associated amidotransferase 1 (EC 6.3.5.4)		SPHCH_RS06200	-0.437519	0.000201185	-0.00160435	1	0.175826	0.311584	-0.309296	0.0305142	0.162063	0.386973	0.172787	0.371848
Eight transmembrane protein EpsH		SPHCH_RS06205	-0.198127	0.551984	-0.0678925	0.895242	-0.203998	0.678347	0.102471	0.756064	-0.0615515	0.930559	-0.345546	0.404124
Sugar transferase, PEP-CTERM/EpsH1 system associated		SPHCH_RS06210	0.336932	0.395119	-0.248478	0.692616	-0.16198	0.890296	0.138937	0.715463	-0.704686	0.338804	-0.179907	0.878704
FemAB-related protein, PEP-CTERM system-associated		SPHCH_RS06215	-0.122514	0.819684	-0.235617	0.676089	-0.287469	0.706765	0.378743	0.308731	0.166384	0.84871	-0.307387	0.667011
Polysaccharide deactylase family protein, PEP-CTERM locus subfamily		SPHCH_RS06220	0.0193032	1	-0.0758036	0.932037	-0.193525	0.868393	-0.321493	0.498488	-0.627975	0.464278	-0.146607	0.91134
Secretion ATPase, PEP-CTERM locus subfamily		SPHCH_RS06225	0.124458	0.756409	-0.251176	0.551197	-0.0372758	0.973874	-0.0779637	0.853289	-0.111787	0.895328	-0.645453	0.100981
Uncharacterized protein		SPHCH_RS06230	0.0706029	0.868469	-0.0288538	0.984586	-0.111792	0.900962	-0.196611	0.581689	-0.385036	0.522601	-0.316727	0.582093
Putative exopolysaccharide biosynthesis protein		SPHCH_RS06235	0.155931	0.797323	-0.184337	0.789914	-0.34341	0.687579	-0.523848	0.186165	-0.397818	0.677382	-0.114424	0.947262
Polysaccharide chain length determinant protein, PEP-CTERM locus subfamily		SPHCH_RS06240	0.582345	0.0823959	-0.0518992	0.954308	-0.174932	0.867834	-0.211827	0.549531	-0.379395	0.611953	-0.192175	0.823403
Polysaccharide export protein		SPHCH_RS06245	-0.0961255	0.631015	-0.02554	0.960194	-0.171306	0.595817	-0.835437	8.42478e-06	-0.144146	0.701801	-0.276761	0.362576
Pyridoxal-dependent decarboxylase, exosortase system type 1 associated (EC 4.1.1.20)		SPHCH_RS06250	0.125503	0.282167	-0.0766481	0.653369	0.0458656	0.859849	-0.271537	0.0402797	-0.0631042	0.822017	-0.295298	0.0407284
Acyl-CoA ligase (AMP-forming), exosortase system type 1 associated (EC 5.1.1.11)		SPHCH_RS06255	0.128327	0.315999	-0.311533	0.0202467	0.142598	0.401205	-0.325991	0.0102119	0.0338872	0.905835	-0.420711	0.00117871
CelD-like protein		SPHCH_RS06260	0.44538	0.475902	0.137171	0.905261	-0.0342705	1	0.665137	0.126898	0.127226	0.951925	0.353861	0.754898
Uncharacterized protein		SPHCH_RS06265	-0.261523	0.340956	1.27349	1.77391e-10	1.37749	3.57378e-13	1.06827	1.84366e-09	1.17911	6.48844e-07	-0.23356	0.643366
DNA ligase (EC 6.5.1.2) (Polydeoxyribonucleotide synthase [NAD(+)])	ligA	SPHCH_RS06270	-0.835787	1.52229e-16	-0.155287	0.358458	0.0513217	0.841871	-0.965032	2.02671e-15	0.184344	0.275019	0.00678313	1
DNA repair protein RecN (Recombination protein N)		SPHCH_RS06275	-0.279955	0.0128894	-0.579765	9.16939e-08	-0.275028	0.0171784	-1.04534	4.5534e-20	-0.292584	0.0245802	-0.412004	0.000353534
Outer membrane protein assembly factor BamD	bamD	SPHCH_RS06280	-0.815791	4.91942e-12	-0.139258	0.382857	-0.00580858	1	-0.769263	1.85056e-07	0.00908471	0.991762	-0.00845815	0.997787
Signal transduction histidine kinase		SPHCH_RS06285	-0.849952	8.49013e-13	-0.674585	1.03472e-06	-0.285679	0.113537	-1.5952	3.17488e-20	-0.151517	0.589138	-0.0869504	0.771733
Polyribonucleotide nucleotidyltransferase (EC 2.7.7.8) (Polynucleotide phosphorylase) (PNPase)	pnp	SPHCH_RS06290	0.246237	0.019165	0.573083	1.69659e-05	0.665302	1.09574e-12	0.723209	6.38785e-11	0.496681	1.27035e-06	0.0794408	0.748349
30S ribosomal protein S15	rpsO	SPHCH_RS06295	-1.32324	2.92552e-47	0.0195757	0.91451	0.248457	0.0444205	-1.13588	1.17718e-21	0.308617	0.015999	0.0464364	0.878704
tRNA pseudouridine synthase B (EC 5.4.99.25) (tRNA pseudouridine(55) synthase) (Psi55 synthase) (tRNA pseudouridylate synthase) (tRNA-uridine isomerase)	truB	SPHCH_RS06300	-1.01478	1.39214e-17	-0.333971	0.0158275	-0.11363	0.632763	-1.54512	4.58654e-26	-0.197178	0.375923	-0.224801	0.206603
Thymidine kinase (EC 2.7.1.21)	tdk	SPHCH_RS06305	-0.52003	0.000470942	-0.265948	0.115597	0.0899481	0.762868	-0.813299	9.34535e-09	0.00137996	1	-0.367855	0.036939
Alpha/beta hydrolase fold protein		SPHCH_RS06310	-0.168047	0.161004	-0.106839	0.534197	0.130228	0.471828	-1.17387	1.4391e-20	0.168693	0.313209	-0.230614	0.113357
Ribosome-binding factor A	rbfA	SPHCH_RS06315	-0.0635268	0.623665	-0.610892	6.66743e-06	-0.334334	0.017722	-1.31303	1.26729e-26	-0.244725	0.0955128	-0.267398	0.0547499
Translation initiation factor IF-2	infB	SPHCH_RS06320	0.0692732	0.534472	0.408603	6.50868e-05	0.315105	0.00140618	-0.232701	0.0511788	0.237757	0.0505275	-0.03328	0.917818
Uncharacterized protein		SPHCH_RS06325	0.15416	0.201407	0.0198998	0.921696	0.154208	0.35956	-0.956432	4.34199e-14	0.0450527	0.867521	-0.959249	4.32197e-16
Tautomerase (EC 5.3.2.-)		SPHCH_RS06330	-0.348157	0.000668299	0.140301	0.393379	0.177598	0.265766	-1.06032	1.26976e-17	0.139419	0.458328	0.100884	0.674027
Transcription termination/antitermination protein NusA	nusA	SPHCH_RS06335	-0.269849	0.00468804	0.147759	0.231138	0.295008	0.00369104	-1.02987	1.33781e-20	0.199645	0.130427	-0.251933	0.0851049
Ribosome maturation factor RimP	rimP	SPHCH_RS06340	-0.398191	0.000199458	0.187107	0.148029	0.210302	0.139784	-1.346	1.9224e-19	0.0551285	0.834482	-0.464101	0.00061595
Putative glucose/sorbosone dehydrogenase		SPHCH_RS06345	-0.0966403	0.868892	0.293074	0.583756	0.202663	0.742683	2.99336	2.3901e-51	0.259446	0.681695	0.365865	0.450222
CTP synthase (EC 6.3.4.2) (Cytidine 5'-triphosphate synthase) (Cytidine triphosphate synthetase) (CTP synthetase) (CTPS) (UTP--ammonia ligase)	pyrG	SPHCH_RS06350	-1.00358	2.0466e-26	-0.243658	0.0250011	-0.0227646	0.920147	-1.66825	3.79789e-46	0.0345284	0.877376	0.0147926	0.977412
Preprotein translocase, SecG subunit		SPHCH_RS06355	-0.446111	1.46404e-05	-0.215936	0.113766	-0.0844378	0.664023	-0.549467	9.33494e-06	-0.22911	0.104048	0.0674345	0.789464
Triosephosphate isomerase (TIM) (TPI) (EC 5.3.1.1) (Triose-phosphate isomerase)	tpiA	SPHCH_RS06360	-0.905016	1.38201e-11	-0.424824	0.0059437	-0.265811	0.230705	-1.39066	2.04825e-18	-0.251175	0.249674	0.262564	0.167375
Peptidylprolyl isomerase (EC 5.2.1.8)		SPHCH_RS06365	-1.04112	1.41213e-26	-0.111119	0.443224	0.107753	0.504032	-1.10986	1.73169e-18	0.0479385	0.828688	0.15718	0.35271
Anthranilate synthase component 1 (EC 4.1.3.27)	trpE	SPHCH_RS06370	-0.907537	1.71875e-21	-0.275909	0.0197994	-0.0936285	0.602195	-0.984975	5.6055e-16	-0.0465255	0.831329	0.0842437	0.711639
Thioredoxin reductase (EC 1.8.1.9)		SPHCH_RS06375	-0.843137	3.93593e-19	-0.239838	0.0341311	-0.0582549	0.755497	-1.11554	1.22873e-21	0.380395	0.0123602	0.728263	8.37587e-09
20S proteasome A and B subunits		SPHCH_RS06380	-0.428285	9.62717e-05	0.226489	0.088735	0.132336	0.47683	-0.0243822	0.90444	0.179618	0.358195	0.033751	0.931514
Transglutaminase domain-containing protein		SPHCH_RS06385	1.44477	6.61133e-40	0.330983	0.0733345	0.086255	0.752324	2.14949	1.33277e-65	0.131911	0.673381	-0.617282	8.80451e-05
Uncharacterized protein		SPHCH_RS06390	1.42812	7.32775e-35	-0.000768467	1	-0.0953185	0.729449	1.95093	7.62725e-53	-0.121424	0.630101	-0.57543	0.000145404
Uncharacterized protein		SPHCH_RS06395	0.72336	1.47349e-12	-0.0471155	0.791356	-0.0252814	0.923623	1.36452	6.84939e-33	0.00198854	1	-0.00901431	0.99343
Type 4 prepilin-like proteins leader peptide-processing enzyme (EC 2.1.1.-) (EC 3.4.23.43)		SPHCH_RS06405	0.197309	0.379928	-0.177329	0.60071	0.150822	0.71067	0.425087	0.0388745	-0.373624	0.329837	-0.380341	0.228473
Type II secretion system protein N		SPHCH_RS06410	0.193134	0.373166	-0.319623	0.279754	0.0532404	0.930192	0.215189	0.256143	0.0261847	0.978547	-0.205389	0.616234
General secretion pathway M protein		SPHCH_RS06415	0.0705085	0.770045	-0.305526	0.494759	-0.00418562	1	0.07326	0.768182	-0.396455	0.334669	-0.749581	0.0303541
General secretion pathway L		SPHCH_RS06420	0.405943	0.00268288	-0.0710545	0.791132	-0.193922	0.474289	0.359258	0.0164803	0.0163015	0.983376	-0.512251	0.0183094
Type II secretion system protein K		SPHCH_RS06425	0.634132	0.000483249	-0.0916726	0.813514	0.0740962	0.875635	0.46545	0.0218095	-0.111866	0.831329	-1.17394	4.15719e-05
General secretion pathway protein J		SPHCH_RS06430	0.403121	0.0901496	0.0412626	0.933044	-0.264726	0.533717	0.26543	0.222682	-0.321704	0.583176	-1.02212	0.000588259
General secretion pathway protein I		SPHCH_RS06435	0.747911	0.00116148	0.291366	0.43513	0.148529	0.806428	0.456979	0.0610324	0.306014	0.510675	-0.612378	0.120023
General secretion pathway protein H		SPHCH_RS06440	0.438755	0.0348212	-0.321742	0.25593	-0.393554	0.333827	-0.0651795	0.785014	-0.100303	0.856332	-0.795452	0.00349034
General secretion pathway protein F		SPHCH_RS06450	0.506705	2.68674e-05	0.116465	0.587246	0.0168713	0.974263	0.47247	0.0015805	-0.00630094	1	-0.606727	0.000274338
General secretory pathway protein E		SPHCH_RS06455	0.359697	0.00351305	0.115987	0.54943	0.0739855	0.789469	0.228381	0.118762	0.0350378	0.918528	-0.674275	6.40997e-06
General secretion pathway protein D		SPHCH_RS06460	0.43181	0.000572406	0.0601653	0.832355	0.212963	0.332362	0.521713	0.000745541	0.0384836	0.918528	-0.310963	0.135801
Type II secretory pathway component PulC		SPHCH_RS06465	1.01959	8.1086e-19	0.369069	0.0129512	0.0130258	0.978805	0.166317	0.278589	-0.0464136	0.904391	-0.126741	0.644106
Uncharacterized protein		SPHCH_RS06470	-0.918453	1.30887e-06	-0.234814	0.421618	0.0480872	0.937546	-0.414306	0.0252702	-0.0262383	0.993438	0.136427	0.717819
Histidine kinase		SPHCH_RS06475	0.623034	2.58028e-06	0.192627	0.361669	0.171205	0.461484	0.631738	1.58174e-05	0.110113	0.721992	-0.0619192	0.912649
Uncharacterized protein		SPHCH_RS06480	0.419701	0.000347566	-0.137842	0.459325	-0.141646	0.615836	0.50011	0.000192292	-0.0524736	0.889766	-0.0411642	0.92464
Uncharacterized protein		SPHCH_RS06485	0.463034	3.63105e-05	-0.127845	0.502702	-0.0405291	0.883518	0.599778	8.49276e-07	-0.101169	0.672756	0.155511	0.424674
Uncharacterized protein		SPHCH_RS06490	0.0872927	1	-0.241649	0.894092	0.113243	0.974923	1.21276	0.0453338	-0.149614	1	0.347283	0.839381
Uncharacterized protein		SPHCH_RS06495	-0.0175998	0.898161	0.0488619	0.752917	0.196962	0.0981811	0.231609	0.0422777	0.113037	0.462878	0.13479	0.449786
NUDIX hydrolase		SPHCH_RS06500	-0.533623	7.92001e-05	0.00489949	0.991062	0.106349	0.667985	-0.217132	0.241752	0.109943	0.725456	-0.185053	0.470185
Glycoside hydrolase family 3 domain protein		SPHCH_RS06505	-0.0891266	0.618436	-0.273038	0.152793	0.0197483	0.978431	0.280374	0.0725915	0.116827	0.722183	-0.321288	0.121756
Beta-glucosidase (EC 3.2.1.21)		SPHCH_RS06510	-0.644894	1.50386e-05	-0.906526	9.98212e-07	-0.22044	0.365781	-0.278808	0.0666464	-0.422035	0.0749353	-0.30223	0.191318
TonB-dependent receptor plug		SPHCH_RS06515	-0.521027	0.000131928	-0.906807	4.37324e-09	-0.0503921	0.874256	0.346735	0.0204125	-0.115614	0.686928	-0.0822291	0.802539
Major facilitator superfamily MFS_1		SPHCH_RS06520	0.265418	0.0500152	-0.567462	0.000298506	-0.194575	0.380259	0.5625	8.4712e-06	-0.205523	0.385237	-0.0490181	0.901065
Transcriptional regulator, LacI family		SPHCH_RS06525	0.305266	0.0237775	-0.276881	0.230395	-0.0926369	0.799772	0.819572	3.19628e-08	-0.273247	0.287156	-0.244465	0.355412
OmpA/MotB domain protein		SPHCH_RS06530	-1.69863	1.11733e-44	0.537585	2.37579e-06	0.332983	0.0188383	0.455379	0.000532194	0.482187	0.000130983	0.708979	2.61755e-09
Uncharacterized protein family UPF0324		SPHCH_RS06535	1.71425	6.05471e-45	0.0745823	0.817567	0.217783	0.390992	-1.75413	1.73265e-20	-0.594947	0.0256626	-1.32185	1.59666e-11
Uncharacterized protein		SPHCH_RS06540	2.07303	1.04544e-08	0.929547	0.0879294	-1.24198	0.161763	-1.26357	0.0371344	-0.814158	0.455147	-1.38265	0.0882015
Transcriptional regulator, AsnC family		SPHCH_RS06545	2.87263	4.69067e-120	0.272746	0.310054	0.442261	0.0177858	-0.124395	0.553943	0.172599	0.543258	-0.301072	0.187092
Citryl-CoA lyase (EC 4.1.3.34)		SPHCH_RS06555	1.35798	1.118e-43	0.774176	1.50582e-14	0.518335	5.33708e-07	-1.70737	4.56551e-48	0.109653	0.53087	-0.453527	6.78032e-05
MaoC domain protein dehydratase		SPHCH_RS06560	1.36585	6.2583e-40	1.03816	6.08121e-24	0.864166	1.05979e-17	-1.37712	3.8107e-24	0.269663	0.0849826	-0.578793	4.45784e-05
Methylcrotonoyl-CoA carboxylase (EC 6.4.1.4)		SPHCH_RS06565	1.5286	4.53127e-65	0.989186	3.44141e-25	0.668276	8.01162e-14	-1.9608	1.88633e-60	0.21467	0.104821	-0.686617	3.49597e-10
Methylcrotonoyl-CoA carboxylase (EC 6.4.1.4)		SPHCH_RS06570	1.42813	6.34633e-54	0.701156	1.0099e-12	0.435611	5.58973e-05	-2.16367	4.21714e-65	0.0872514	0.667069	-0.602661	1.7584e-06
Uncharacterized protein		SPHCH_RS06575	-0.860108	0.00155312	-0.29188	0.502608	-0.0425976	0.97624	0.0386762	0.907557	-0.659252	0.0942849	-0.622863	0.0884061
Isovaleryl-CoA dehydrogenase (EC 1.3.8.4)		SPHCH_RS06580	1.38743	2.5599e-46	0.672848	2.3579e-12	0.55654	6.61497e-09	-2.46181	2.87656e-90	0.134361	0.396328	-0.146193	0.377858
Transcriptional regulator, LysR family		SPHCH_RS06585	0.813758	0.0248277	3.10391	5.18251e-50	0.38039	0.60237	0.71436	0.0563807	0.512892	0.470001	0.271971	0.780954
S-adenosylmethionine:tRNA ribosyltransferase-isomerase (EC 2.4.99.17) (Queuosine biosynthesis protein QueA)	queA	SPHCH_RS06590	-0.97434	1.41755e-26	-0.167801	0.164432	0.112818	0.442951	-0.733761	6.04384e-10	0.103808	0.559062	-0.0537507	0.837834
Peptidyl-prolyl cis-trans isomerase (PPIase) (EC 5.2.1.8)		SPHCH_RS06595	-0.760966	1.86408e-14	-0.0343198	0.881491	0.102065	0.602458	-0.145421	0.282213	0.215174	0.151706	0.160974	0.350443
Phosphopantetheine adenylyltransferase (EC 2.7.7.3) (Dephospho-CoA pyrophosphorylase) (Pantetheine-phosphate adenylyltransferase) (PPAT)	coaD	SPHCH_RS06600	-0.363004	0.0102691	0.262274	0.120543	0.322466	0.0779708	-0.333972	0.0454302	0.26577	0.237705	-0.193375	0.422967
Farnesyltranstransferase (EC 2.5.1.29)		SPHCH_RS06605	-0.372369	0.00467239	-0.242804	0.130678	-0.167925	0.471828	-0.589082	0.000369929	-0.0825905	0.781712	-0.000675459	1
Exodeoxyribonuclease 7 small subunit (EC 3.1.11.6) (Exodeoxyribonuclease VII small subunit) (Exonuclease VII small subunit)	xseB	SPHCH_RS06610	-0.439093	0.019165	-0.386146	0.126678	-0.187605	0.573348	-0.868222	6.21617e-06	0.273877	0.409452	0.559575	0.0377485
Uncharacterized protein		SPHCH_RS06615	-0.970877	1.94249e-10	-1.26668	1.4985e-14	-1.17885	2.51314e-15	-1.6265	1.52678e-19	-0.98901	3.76253e-10	0.173927	0.581402
Phosphoribosylformylglycinamidine synthase subunit PurL (FGAM synthase) (EC 6.3.5.3) (Formylglycinamide ribonucleotide amidotransferase subunit II) (FGAR amidotransferase II) (FGAR-AT II) (Glutamine amidotransferase PurL) (Phosphoribosylformylglycinamidine synthase subunit II)	purL	SPHCH_RS06620	-0.959572	1.74494e-18	-0.0483538	0.799159	0.134998	0.3783	-1.1462	4.80913e-18	-0.0215256	0.939298	0.102931	0.631975
Formate-dependent phosphoribosylglycinamide formyltransferase (5'-phosphoribosylglycinamide transformylase 2) (Formate-dependent GAR transformylase) (EC 2.1.2.-) (GAR transformylase 2) (GART 2) (Non-folate glycinamide ribonucleotide transformylase) (Phosphoribosylglycinamide formyltransferase 2)	purT	SPHCH_RS06625	-0.967587	4.72287e-27	-0.0343348	0.847044	0.0964807	0.516598	-1.28764	4.75003e-31	0.0896022	0.587733	0.0270851	0.935791
Methyltransferase type 11		SPHCH_RS06630	-0.667502	1.91855e-06	-0.260434	0.118221	-0.127309	0.625177	-0.676394	6.30248e-07	-0.0438968	0.905835	-0.125045	0.665939
Uncharacterized protein		SPHCH_RS06635	-0.131228	0.392226	-0.39004	0.0616772	-0.420154	0.0284852	-0.889307	2.2815e-08	-0.380361	0.0625559	0.181544	0.587701
BFD domain protein (2Fe-2S)-binding domain protein		SPHCH_RS06640	1.13263	4.50967e-16	0.669331	0.00206228	0.101918	0.7911	0.331664	0.118276	0.627105	0.0097623	-0.265122	0.366668
Bacterioferritin (EC 1.16.3.1)		SPHCH_RS06645	-0.00558063	0.984087	0.477536	4.13493e-05	0.528279	3.00055e-05	-0.222367	0.124609	0.524051	1.84266e-05	0.639692	6.22357e-06
NUDIX hydrolase		SPHCH_RS06650	-0.229301	0.233308	-0.204478	0.438476	0.151021	0.640057	0.738575	5.76312e-06	0.116271	0.744629	-0.481159	0.0697532
Flp/Fap pilin component		SPHCH_RS06655	0.751432	0.293794	-0.678926	0.437066	0.360832	0.84654	-1.08834	0.259477	NA	NA	0.421949	0.760489
Flp/Fap pilin component		SPHCH_RS06660	-0.290138	0.610845	-0.269393	0.722902	-0.138569	0.923663	-0.472385	0.303129	-1.11472	0.193547	0.0122533	1
Peptidase M48 Ste24p		SPHCH_RS06665	-0.806063	3.33117e-17	-0.140365	0.300143	-0.115709	0.483317	1.49511	2.28963e-37	-0.0302522	0.914822	-0.166668	0.332893
Acetyl-coenzyme A carboxylase carboxyl transferase subunit alpha (ACCase subunit alpha) (Acetyl-CoA carboxylase carboxyltransferase subunit alpha) (EC 6.4.1.2)	accA	SPHCH_RS06670	-0.719396	2.7366e-10	-0.0395058	0.85644	0.105107	0.62144	-0.451622	0.00190418	0.0657677	0.797638	0.0178033	0.977071
Tyrosine recombinase XerC	xerC	SPHCH_RS06675	0.0175186	0.918497	-0.0289182	0.904598	-0.0696849	0.769891	-0.0716534	0.633686	-0.088602	0.713432	-0.631914	1.34629e-05
Uncharacterized protein		SPHCH_RS06680	-0.265314	0.00539677	-0.0500956	0.767624	0.0831883	0.621468	-0.202875	0.0962359	0.0822111	0.654332	-0.226088	0.0817977
Uncharacterized protein		SPHCH_RS06685	-0.776559	6.21897e-05	-0.72906	0.00359601	-0.38007	0.200444	-1.23805	3.34409e-11	-0.457162	0.124227	0.343352	0.163473
Shikimate kinase (SK) (EC 2.7.1.71)	aroK	SPHCH_RS06690	-1.12596	2.53289e-22	-0.00753144	0.984385	0.148378	0.511982	-1.16866	5.14842e-17	0.0492469	0.889945	-0.0472076	0.899252
3-dehydroquinate synthase (DHQS) (EC 4.2.3.4)	aroB	SPHCH_RS06695	-1.10444	3.21163e-22	0.0563708	0.762316	0.331799	0.0102841	-1.09296	1.07375e-12	0.168134	0.372151	0.034846	0.931172
50S ribosomal protein L31		SPHCH_RS06700	-1.40722	6.08827e-30	-1.85303	1.47659e-61	-1.22579	4.02916e-31	-2.8675	1.23757e-80	-1.38239	7.74997e-39	0.401591	0.00436966
3-hydroxyacyl-[acyl-carrier-protein] dehydratase FabZ (EC 4.2.1.59) ((3R)-hydroxymyristoyl-[acyl-carrier-protein] dehydratase) ((3R)-hydroxymyristoyl-ACP dehydrase) (Beta-hydroxyacyl-ACP dehydratase)	fabZ	SPHCH_RS06705	-0.729356	2.88298e-11	-0.150345	0.345039	0.0219761	0.945144	-0.284796	0.0469923	0.0130719	0.973558	0.235968	0.15021
Outer membrane chaperone Skp (OmpH)		SPHCH_RS06710	-1.08308	5.35758e-20	0.100221	0.606132	0.290785	0.023831	-0.565233	3.88692e-06	0.370491	0.00315935	-0.0288217	0.931614
Outer membrane protein assembly factor BamA	bamA	SPHCH_RS06715	-1.04403	8.5795e-29	-0.0264722	0.883865	0.179126	0.166397	-0.483157	4.69318e-05	0.163201	0.267688	-0.205336	0.160722
Zinc metalloprotease (EC 3.4.24.-)		SPHCH_RS06720	0.41016	2.71954e-05	-0.151582	0.210726	0.0128618	0.964888	-0.195088	0.0904251	-0.157885	0.267688	-0.266714	0.0530348
1-deoxy-D-xylulose 5-phosphate reductoisomerase (DXP reductoisomerase) (EC 1.1.1.267) (1-deoxyxylulose-5-phosphate reductoisomerase) (2-C-methyl-D-erythritol 4-phosphate synthase)	dxr	SPHCH_RS06725	-0.388082	7.89744e-05	-0.355286	0.00195483	-0.226981	0.0777923	-0.707917	3.1195e-09	-0.22637	0.104821	-0.297199	0.0329025
Phosphatidate cytidylyltransferase (EC 2.7.7.41)		SPHCH_RS06730	-0.0868568	0.537631	-0.401701	0.00347819	-0.160203	0.495666	-0.31748	0.0245003	-0.156015	0.560515	-0.21825	0.24919
Isoprenyl transferase (EC 2.5.1.-)		SPHCH_RS06735	-0.521828	2.38826e-07	-0.302979	0.0315063	-0.185782	0.216588	-0.668065	1.04466e-07	-0.130165	0.476015	0.0835454	0.713154
Ribosome-recycling factor (RRF) (Ribosome-releasing factor)	frr	SPHCH_RS06740	-0.653261	1.37879e-08	0.112438	0.533962	0.176588	0.270916	-0.406915	0.00444798	0.251761	0.116859	0.326886	0.0222648
Uridylate kinase (UK) (EC 2.7.4.22) (Uridine monophosphate kinase) (UMP kinase) (UMPK)	pyrH	SPHCH_RS06745	-0.899896	1.14287e-14	-0.011492	0.966813	-0.00552397	1	-0.783479	4.41469e-09	-0.0222221	0.944999	0.382793	0.00186974
Elongation factor Ts (EF-Ts)	tsf	SPHCH_RS06750	-1.18662	6.62901e-37	0.00104611	1	0.186117	0.139742	-1.43062	1.32633e-31	0.27734	0.0218501	0.833972	1.37319e-15
30S ribosomal protein S2	rpsB	SPHCH_RS06755	-1.5459	5.72048e-59	0.0862328	0.655884	0.221074	0.157067	-1.42221	2.27931e-36	0.350688	0.0084779	0.440341	0.00056458
CDP-alcohol phosphatidyltransferase		SPHCH_RS06765	-0.309351	0.00571933	-0.191289	0.273212	0.146737	0.521382	-0.142187	0.37433	0.0962513	0.72241	-0.115585	0.664085
Phosphatidylserine decarboxylase proenzyme (EC 4.1.1.65) [Cleaved into: Phosphatidylserine decarboxylase beta chain; Phosphatidylserine decarboxylase alpha chain]	psd	SPHCH_RS06770	-0.631921	7.35465e-09	-0.0680703	0.747606	0.148085	0.505993	-0.259453	0.0588189	0.210145	0.309238	0.0598306	0.878704
Isocitrate dehydrogenase [NADP] (EC 1.1.1.42)		SPHCH_RS06775	-0.739242	2.20612e-13	0.340474	0.0322561	0.643098	3.07154e-08	-0.510433	6.10653e-06	0.599212	1.37428e-07	0.205376	0.193784
Nitrilase/cyanide hydratase and apolipoprotein N-acyltransferase		SPHCH_RS06780	-0.0864467	0.643965	0.0514386	0.863157	0.122213	0.631256	3.44808	7.68296e-140	0.00751036	0.999294	0.0739954	0.895849
Glutamine--fructose-6-phosphate aminotransferase [isomerizing] (EC 2.6.1.16) (D-fructose-6-phosphate amidotransferase) (GFAT) (Glucosamine-6-phosphate synthase) (Hexosephosphate aminotransferase) (L-glutamine--D-fructose-6-phosphate amidotransferase)	glmS	SPHCH_RS06785	-0.426371	6.78452e-06	-0.101494	0.47229	0.0362024	0.862354	-0.38272	0.00188449	-0.0148909	0.965597	0.0292378	0.931614
Metallophosphoesterase		SPHCH_RS06790	-0.709358	3.98712e-08	-0.252082	0.130207	-0.0243442	0.953428	-0.762249	3.25973e-07	-0.0211695	0.963683	0.0571509	0.866844
Bifunctional protein GlmU [Includes: UDP-N-acetylglucosamine pyrophosphorylase (EC 2.7.7.23) (N-acetylglucosamine-1-phosphate uridyltransferase); Glucosamine-1-phosphate N-acetyltransferase (EC 2.3.1.157)]	glmU	SPHCH_RS06795	-0.832129	6.13397e-16	-0.341648	0.00603304	-0.108855	0.591374	-0.770448	2.37178e-08	-0.0909721	0.691973	0.113854	0.572761
Phosphoglycolate phosphatase (PGP) (PGPase) (EC 3.1.3.18)		SPHCH_RS06800	-0.764716	4.35334e-08	0.0945774	0.673846	0.100785	0.718844	-0.429252	0.0241238	0.00135634	1	0.0622393	0.879036
Methylglutaconyl-CoA hydratase (EC 4.2.1.18)		SPHCH_RS06805	-0.675802	2.88139e-06	-0.00417515	1	0.0914493	0.770802	-0.731738	1.4255e-05	0.28839	0.222772	-0.110052	0.763012
Diguanylate cyclase		SPHCH_RS06810	-1.01585	1.01347e-11	-0.332771	0.0837266	-0.180024	0.415018	-1.11223	1.79815e-12	0.0208921	0.965597	-0.25479	0.185945
Dihydrolipoyl dehydrogenase (EC 1.8.1.4)		SPHCH_RS06815	-0.384992	5.40995e-05	0.315307	0.00587212	0.768222	1.09389e-19	-0.332685	0.00326677	0.264278	0.0220954	-0.0988578	0.593384
Dihydrolipoyllysine-residue succinyltransferase component of 2-oxoglutarate dehydrogenase complex (EC 2.3.1.61) (2-oxoglutarate dehydrogenase complex component E2)		SPHCH_RS06820	-0.665645	2.82702e-11	0.456916	0.000813313	0.730148	2.30534e-13	-0.5621	1.38478e-06	0.404892	0.000474258	-0.100339	0.643366
2-oxoglutarate dehydrogenase, E1 subunit (EC 1.2.4.2)		SPHCH_RS06825	-0.78227	1.51033e-18	0.308353	0.00284648	0.689056	1.79134e-14	-0.565747	2.8826e-07	0.270841	0.0196086	-0.203986	0.130306
Succinate--CoA ligase [ADP-forming] subunit alpha (EC 6.2.1.5) (Succinyl-CoA synthetase subunit alpha) (SCS-alpha)	sucD	SPHCH_RS06830	-0.871889	8.20686e-21	0.149411	0.277886	0.614591	5.01321e-09	-0.762201	1.51509e-13	0.267311	0.0566993	0.395446	0.00311825
Malate dehydrogenase (EC 1.1.1.37)	mdh	SPHCH_RS06835	-0.830313	6.84112e-18	0.103657	0.452799	0.53936	1.47094e-08	-0.751271	6.71274e-11	0.190596	0.208274	0.379352	0.0040857
AFG1-family ATPase	zapE	SPHCH_RS06840	-0.317161	0.00448763	0.0943441	0.612223	0.0615075	0.79624	-0.372519	0.00856674	-0.00807275	0.996809	-0.550781	4.72595e-05
Thioesterase superfamily protein		SPHCH_RS06845	-0.943794	4.14048e-21	-0.217472	0.0631763	-0.0250546	0.909572	-1.11165	8.81927e-21	-0.172688	0.226457	0.153502	0.36161
Succinate dehydrogenase iron-sulfur subunit (EC 1.3.5.1)		SPHCH_RS06850	-1.21355	4.22539e-33	0.0779057	0.628454	0.233745	0.109905	-1.20325	4.87789e-22	0.204827	0.196417	0.16327	0.334014
Uncharacterized protein		SPHCH_RS06855	-0.3408	0.00782907	-0.376416	0.00961063	-0.199601	0.283657	-0.389235	0.00393169	-0.125448	0.606039	-0.238543	0.190237
Uncharacterized phospholipid biosynthesis gene		SPHCH_RS06860	-0.233346	0.0527735	-0.0233169	0.911696	0.0667131	0.781335	-0.175177	0.24223	0.0194757	0.965597	-0.249226	0.104864
Histidine triad (HIT) protein		SPHCH_RS06865	-0.187901	0.293077	0.430599	0.0188988	0.307313	0.148063	-0.0352064	0.899432	0.114774	0.746734	-0.00785729	1
Nucleotidyl transferase		SPHCH_RS06870	-1.02677	8.0063e-21	0.082827	0.636009	0.177009	0.348394	-0.71943	1.00105e-08	-0.0454168	0.870652	-0.00935014	0.99739
Polysaccharide biosynthesis protein		SPHCH_RS06875	0.9681	3.36815e-22	0.219667	0.0786332	0.103057	0.572314	0.837491	2.76101e-13	0.177303	0.287577	-0.242752	0.127064
FAD dependent oxidoreductase		SPHCH_RS06880	-0.390632	0.00122999	-0.316215	0.0301123	-0.224225	0.263818	-0.714688	5.65811e-07	-0.327284	0.0591567	-0.494687	0.0012804
Alpha/beta hydrolase fold protein		SPHCH_RS06885	-0.487204	2.28703e-05	-0.33797	0.0306806	-0.152076	0.448192	-0.478162	0.000882076	-0.0563159	0.846094	-0.267663	0.16307
Peptidase A24A prepilin type IV		SPHCH_RS06890	0.634015	0.509014	NA	NA	NA	NA	NA	NA	NA	NA	NA	NA
Flp pilus assembly protein CpaB		SPHCH_RS06895	0.325735	0.760916	0.0279086	1	0.0595184	1	0.411475	0.650686	-0.992138	0.473136	0.663678	0.522044
Type II and III secretion system protein		SPHCH_RS06900	0.935938	0.0563987	0.343005	0.777007	-0.508545	0.649364	0.636952	0.198142	0.0967523	0.993046	0.362527	0.759313
Pilus biogenesis CpaD-related protein		SPHCH_RS06905	0.343363	0.658023	-0.0970683	0.91451	-0.217423	0.927156	0.0618183	0.956943	-0.105585	0.98692	-0.00258266	1
Flp pilus assembly protein ATPase CpaE		SPHCH_RS06910	0.560752	0.455318	-0.0871963	0.978254	-0.538585	0.699163	0.197154	0.783427	-0.0519958	1	0.144177	0.963363
Type II secretion system F domain protein		SPHCH_RS06915	0.620702	0.171223	0.0888356	0.945477	-0.0496722	0.999301	0.286332	0.548792	-0.366202	0.720407	0.0855782	0.962615
Type II secretion system F domain protein		SPHCH_RS06920	0.45639	0.0705449	0.25858	0.432445	0.00793151	1	0.552232	0.0146827	-0.161944	0.801404	0.202332	0.673562
Uncharacterized protein		SPHCH_RS06925	0.292535	0.116209	-0.0380572	0.924673	0.0524884	0.923636	0.426559	0.0108069	0.081447	0.876247	0.0897352	0.862678
Asparaginase/glutaminase		SPHCH_RS06930	-0.49606	2.10193e-05	-0.0902059	0.640972	0.0469118	0.886573	-0.803901	4.45257e-09	0.171981	0.431054	0.109096	0.653907
Pyrroline-5-carboxylate reductase (p5C reductase) (p5CR) (EC 1.5.1.2) (PCA reductase)	proC	SPHCH_RS06935	0.249455	0.065916	-0.0824257	0.691904	-0.0330271	0.93953	-0.0989186	0.569727	-0.116407	0.698983	-0.303506	0.0984649
Uncharacterized protein		SPHCH_RS06940	0.718605	3.53718e-07	0.0793772	0.80794	0.217042	0.331451	1.02857	7.94922e-12	0.123375	0.644979	-0.120145	0.676274
Uncharacterized protein		SPHCH_RS06945	0.800024	6.06849e-17	0.39751	0.000704473	0.366847	0.00537331	0.994305	2.1319e-14	0.165323	0.428065	-0.22391	0.17348
TspO and MBR like protein		SPHCH_RS06950	-0.678679	7.15603e-09	-0.839175	2.01174e-11	-0.323324	0.0347223	-0.251689	0.0652581	-0.0340413	0.925068	-0.17077	0.3787
Acriflavin resistance protein		SPHCH_RS06955	-0.758382	6.26864e-19	-0.415512	2.13823e-05	0.00842878	0.978805	0.643589	5.48341e-09	0.0690224	0.711396	-0.0560363	0.809348
Efflux transporter, RND family, MFP subunit		SPHCH_RS06960	-0.907088	6.26864e-19	-0.365756	0.00261722	0.0868549	0.642104	0.542837	5.17155e-05	0.0972921	0.666572	0.0855619	0.731816
Hemolysin A		SPHCH_RS06965	0.265975	0.0285055	-0.148989	0.414394	-0.151021	0.505671	-0.504605	0.000500964	-0.146358	0.522299	-0.119241	0.635536
Thiol:disulfide interchange protein		SPHCH_RS06970	-0.0661425	0.631015	-0.312827	0.0203919	-0.153953	0.449544	-0.763493	5.44394e-09	-0.213574	0.341401	-0.0831365	0.783397
Alkaline phosphatase (EC 3.1.3.1)		SPHCH_RS06975	-0.522672	4.66056e-07	-0.14362	0.323227	0.0653011	0.73608	-0.211835	0.119995	0.046802	0.856517	0.179917	0.347445
Serine O-acetyltransferase (EC 2.3.1.30)		SPHCH_RS06980	-0.531306	0.001518	-0.249388	0.269801	-0.348403	0.257944	-0.342142	0.0726986	1.92175	5.65602e-30	2.24674	3.46984e-62
Integral membrane sensor signal transduction histidine kinase		SPHCH_RS06985	0.555301	5.17122e-07	0.437244	0.00069746	0.120603	0.58626	0.581813	1.88399e-05	0.152332	0.472171	-0.791516	2.93895e-07
Two component transcriptional regulator, winged helix family		SPHCH_RS06990	0.0310641	0.848439	-0.227221	0.109068	-0.211597	0.206702	-0.129362	0.442856	-0.211033	0.297957	-0.250666	0.130546
Uncharacterized protein		SPHCH_RS06995	0.0258208	1	-0.747585	0.30027	-1.25179	0.0430614	-1.37199	0.00250943	-0.544401	0.511019	0.649348	0.174989
Sulphate transporter		SPHCH_RS07000	0.47731	0.479077	-1.38673	0.0396742	-1.00542	0.303429	-0.239008	0.707368	-0.37198	0.777567	-0.0796768	0.977037
Carbonic anhydrase (EC 4.2.1.1) (Carbonate dehydratase)		SPHCH_RS07005	0.695454	0.374317	-0.521914	0.615469	-0.700442	0.661279	0.0726639	0.949315	-0.29036	0.904718	0.415745	0.767402
Two component transcriptional regulator, winged helix family		SPHCH_RS07010	0.56121	0.419704	0.146005	0.934606	-0.856806	0.511982	-0.199501	0.874196	-0.618879	0.7305	0.737537	0.472601
Uncharacterized protein		SPHCH_RS07015	0.895343	0.143546	1.58051	0.00182377	0.104426	0.978805	0.840898	0.132103	0.719333	0.515846	0.93394	0.273386
Glycosyl transferase group 1		SPHCH_RS07020	-0.113585	0.810554	-0.983052	0.00159818	-0.611557	0.113537	5.61082	3.28999e-286	0.644876	0.0510255	1.17746	0.000203071
Amylo-alpha-16-glucosidase		SPHCH_RS07025	0.808725	3.33574e-12	1.28375	6.98226e-25	-0.175444	0.39291	4.09637	5.7997e-269	0.184807	0.379005	0.464418	0.00172604
Serine 3-dehydrogenase (EC 1.1.1.276)		SPHCH_RS07030	0.336332	0.00885108	-0.19536	0.226457	0.0457774	0.868393	1.32523	6.06181e-29	0.113657	0.625927	0.192335	0.279196
TonB-dependent receptor		SPHCH_RS07035	0.224937	0.70486	-0.47902	0.43513	-0.429747	0.632469	-0.720867	0.123346	-0.607592	0.49798	0.0492452	0.999718
Adenylate cyclase		SPHCH_RS07040	0.13493	0.681966	0.980436	3.10871e-05	0.194981	0.679123	0.869052	9.55139e-05	0.0171322	0.997718	0.00497127	1
YCII-related protein		SPHCH_RS07045	0.691635	0.0986849	0.472106	0.46603	0.389711	0.641203	0.0861406	0.891748	-0.213208	0.890657	0.151424	0.925126
Uncharacterized protein		SPHCH_RS07050	-0.407844	0.00206322	-0.488278	0.00380408	-0.178757	0.436905	-0.993751	2.4931e-10	-0.191676	0.524073	0.260289	0.189719
Chorismate mutase		SPHCH_RS07055	-0.711896	1.32418e-05	-0.747321	0.000124278	-0.376584	0.108723	-1.07603	5.61174e-09	-0.203095	0.574359	-0.0754363	0.860082
Trans-hexaprenyltranstransferase (EC 2.5.1.30)		SPHCH_RS07060	0.0259067	0.850591	0.200224	0.0991429	0.160075	0.257944	-0.154793	0.237715	0.0923821	0.623439	-0.1026	0.616924
Probable membrane transporter protein		SPHCH_RS07065	-0.221609	0.12952	-0.710247	2.51135e-05	-0.352989	0.0942507	-0.155625	0.376122	-0.424358	0.0240456	-0.379066	0.0387187
ATP-dependent helicase HrpB		SPHCH_RS07070	-0.373579	0.000270425	-0.114128	0.441134	-0.0400807	0.866192	-0.66199	2.12794e-07	-0.0837383	0.711282	-0.264268	0.0551369
ETC complex I subunit conserved region		SPHCH_RS07075	-0.870604	3.44663e-07	-0.543627	0.0022939	-0.260128	0.292679	-1.33121	8.55514e-12	-0.308388	0.286553	-0.210046	0.438834
Uncharacterized protein		SPHCH_RS07080	-0.522826	0.289117	-0.0724557	0.953264	-0.0782427	0.980339	-0.312939	0.484631	-0.121214	0.939168	0.100274	0.949242
Phosphopantetheine-binding protein		SPHCH_RS07085	1.6988	4.29325e-39	0.386748	0.0312749	0.210302	0.418535	-0.0677037	0.826216	0.235234	0.357609	0.358015	0.101556
8-amino-7-oxononanoate synthase (EC 2.3.1.47)		SPHCH_RS07090	1.86832	1.16435e-85	0.441813	1.08504e-05	0.267345	0.0231033	-0.434167	0.00187279	0.075564	0.69624	0.0965748	0.664085
Integral membrane sensor hybrid histidine kinase		SPHCH_RS07095	1.06023	3.83434e-27	0.279114	0.0112518	0.157469	0.264265	-1.14114	2.72335e-21	-0.0186175	0.94996	-0.155899	0.356897
Uncharacterized protein		SPHCH_RS07100	-0.788051	3.61183e-11	-0.518034	0.000701216	-0.287176	0.0981811	-1.09331	2.44202e-17	-0.318154	0.0935818	-0.343132	0.0369214
Uncharacterized protein		SPHCH_RS07105	0.222317	0.153116	0.63896	4.05234e-05	0.49177	0.0194587	1.19379	1.8025e-19	0.3304	0.168386	0.00460261	1
Uncharacterized protein		SPHCH_RS07110	-0.983802	2.84335e-22	-0.370625	0.00143029	-0.334342	0.0155965	-0.822237	2.49467e-10	-0.268293	0.0707701	0.125641	0.509392
Glycine dehydrogenase (aminomethyl-transferring) (EC 1.4.4.2)		SPHCH_RS07115	-0.85068	3.09141e-18	0.0220013	0.911696	-0.0382149	0.849082	-0.464014	1.80561e-05	0.310327	0.00769411	0.47185	3.63811e-05
Probable glycine dehydrogenase (decarboxylating) subunit 1 (EC 1.4.4.2) (Glycine cleavage system P-protein subunit 1) (Glycine decarboxylase subunit 1) (Glycine dehydrogenase (aminomethyl-transferring) subunit 1)	gcvPA	SPHCH_RS07120	-0.879504	3.69185e-19	-0.368037	0.00244661	-0.293028	0.0308368	-0.850077	1.90073e-11	0.0164488	0.971081	0.470078	0.000471585
Glycine cleavage system H protein	gcvH	SPHCH_RS07125	-0.98154	7.75254e-13	-0.337854	0.0333819	-0.104487	0.694116	-0.801976	6.83666e-07	0.0755585	0.813238	0.802311	1.76219e-09
Glycine cleavage system T protein (EC 2.1.2.10)		SPHCH_RS07130	-0.524525	5.85866e-07	0.0613037	0.682033	0.101117	0.535497	0.0842226	0.543948	0.0753783	0.692774	0.189418	0.270858
Deoxyguanosinetriphosphate triphosphohydrolase-like protein		SPHCH_RS07135	-0.551026	5.14289e-07	-0.224557	0.132243	-0.0817669	0.742683	-0.741925	4.13214e-08	-0.138518	0.505274	-0.232596	0.16927
Sporulation domain-containing protein		SPHCH_RS07140	-0.425279	3.39865e-05	-0.0816342	0.623418	-0.0351792	0.890296	-0.378135	0.00478848	0.0767791	0.725456	-0.242973	0.114935
Cell division protein FtsZ	ftsZ	SPHCH_RS07145	0.113146	0.292701	0.168912	0.140682	0.191923	0.11207	0.428575	0.000120296	0.24444	0.0460765	-0.160564	0.319098
Cell division protein FtsA	ftsA	SPHCH_RS07150	0.265255	0.0206051	-0.108653	0.473066	-0.111779	0.539596	0.514493	5.36298e-05	-0.151465	0.409406	-0.618064	1.12556e-06
Cell division protein FtsQ	ftsQ	SPHCH_RS07155	0.0867144	0.532295	0.0493886	0.826348	0.192346	0.345903	0.600464	7.29474e-06	0.185975	0.328287	-0.381085	0.0111335
D-alanine--D-alanine ligase (EC 6.3.2.4) (D-Ala-D-Ala ligase) (D-alanylalanine synthetase)	ddl	SPHCH_RS07160	0.133522	0.252202	-0.0519266	0.791132	0.0874391	0.659777	0.398786	0.00218633	0.136689	0.483488	-0.561328	2.13787e-05
UDP-N-acetylenolpyruvoylglucosamine reductase (EC 1.3.1.98) (UDP-N-acetylmuramate dehydrogenase)	murB	SPHCH_RS07165	-0.104186	0.507366	-0.0238723	0.928903	0.236819	0.275591	0.0548162	0.739246	0.316442	0.108744	-0.147797	0.596924
Uncharacterized protein		SPHCH_RS07170	-0.270125	0.0758628	-0.101647	0.678105	0.19035	0.452031	0.308056	0.0384576	0.195622	0.466417	-0.40285	0.0855007
UDP-N-acetylmuramate--L-alanine ligase (EC 6.3.2.8) (UDP-N-acetylmuramoyl-L-alanine synthetase)	murC	SPHCH_RS07175	-0.129546	0.242537	-0.0363119	0.829981	0.156327	0.230302	0.228922	0.0513396	0.0925775	0.597412	-0.194444	0.163473
UDP-N-acetylglucosamine--N-acetylmuramyl-(pentapeptide) pyrophosphoryl-undecaprenol N-acetylglucosamine transferase (EC 2.4.1.227) (Undecaprenyl-PP-MurNAc-pentapeptide-UDPGlcNAc GlcNAc transferase)	murG	SPHCH_RS07180	-0.167461	0.138427	-0.247088	0.0454955	-0.00979651	0.984815	-0.0693151	0.647435	-0.045129	0.863602	-0.0290324	0.937327
Cell cycle protein		SPHCH_RS07185	-0.0191454	0.910661	-0.245585	0.0459791	0.00490557	1	0.087872	0.533005	-0.104662	0.610134	-0.496509	5.3264e-05
UDP-N-acetylmuramoylalanine--D-glutamate ligase (EC 6.3.2.9) (D-glutamic acid-adding enzyme) (UDP-N-acetylmuramoyl-L-alanyl-D-glutamate synthetase)	murD	SPHCH_RS07190	-0.256791	0.0268912	-0.310817	0.0292802	-0.1649	0.359686	0.0597021	0.719569	-0.187645	0.431321	-0.299026	0.0634834
Phospho-N-acetylmuramoyl-pentapeptide-transferase (EC 2.7.8.13) (UDP-MurNAc-pentapeptide phosphotransferase)	mraY	SPHCH_RS07195	-0.386095	0.00120896	-0.135727	0.50766	-0.0225345	0.95769	-0.0475432	0.788848	0.0300774	0.929199	-0.0752951	0.798574
UDP-N-acetylmuramoyl-tripeptide--D-alanyl-D-alanine ligase (EC 6.3.2.10) (D-alanyl-D-alanine-adding enzyme)	murF	SPHCH_RS07200	-0.280948	0.00982158	-0.093902	0.589475	0.00778132	0.990154	0.0441209	0.785014	0.000501092	1	-0.0557427	0.85787
UDP-N-acetylmuramoyl-L-alanyl-D-glutamate--2,6-diaminopimelate ligase (EC 6.3.2.13) (Meso-A2pm-adding enzyme) (Meso-diaminopimelate-adding enzyme) (UDP-MurNAc-L-Ala-D-Glu:meso-diaminopimelate ligase) (UDP-MurNAc-tripeptide synthetase) (UDP-N-acetylmuramyl-tripeptide synthetase)	murE	SPHCH_RS07205	-0.552908	3.78111e-07	-0.182476	0.219453	-0.106121	0.573348	-0.402198	0.00490381	-0.0262008	0.937247	-0.113985	0.624061
Peptidoglycan glycosyltransferase (EC 2.4.1.129)		SPHCH_RS07210	-0.469772	0.000106082	-0.0302351	0.8928	0.061326	0.789839	-0.233578	0.123638	-0.0272891	0.936784	-0.097233	0.695871
Uncharacterized protein		SPHCH_RS07215	-0.519828	1.81987e-06	-0.137486	0.384954	-0.0244693	0.937546	-0.218077	0.12575	-0.0205314	0.953944	0.0457495	0.889838
Ribosomal RNA small subunit methyltransferase H (EC 2.1.1.199) (16S rRNA m(4)C1402 methyltransferase) (rRNA (cytosine-N(4)-)-methyltransferase RsmH)	rsmH	SPHCH_RS07220	-0.609668	3.10731e-09	0.0580306	0.716621	0.161261	0.250566	-0.0352447	0.817005	0.186996	0.243721	-0.117898	0.528165
Putative MraZ protein		SPHCH_RS07225	-0.466701	8.58964e-06	-0.0395558	0.833039	-0.0274763	0.920168	-0.0499162	0.750735	-0.0117795	0.985019	0.136883	0.635307
Uncharacterized protein		SPHCH_RS07235	-0.603051	9.53696e-08	0.0881706	0.633208	0.289664	0.0587573	-0.158036	0.238849	0.568891	5.5537e-06	0.271149	0.0789985
Cysteine synthase (EC 2.5.1.47)		SPHCH_RS07240	-0.699364	3.3164e-09	0.0971496	0.612223	0.261202	0.167142	-0.120382	0.460038	0.55032	0.00021949	0.393953	0.0125205
Cell wall hydrolase SleB		SPHCH_RS07245	0.32388	0.280412	-0.580741	0.0967639	-0.423189	0.339504	-0.295512	0.268357	-0.845859	0.0808928	-0.11859	0.864105
Entericidin EcnAB		SPHCH_RS07250	-0.490766	0.098731	-2.42482	1.08794e-12	-2.28109	1.16667e-13	4.33105	7.32542e-130	-0.542996	0.109856	2.01271	3.59585e-06
Sec-independent protein translocase protein TatC	tatC	SPHCH_RS07255	0.559466	1.67629e-07	-0.155208	0.28989	0.0574962	0.789839	0.88556	3.78977e-12	0.130073	0.483663	-0.109879	0.61943
Twin-arginine translocation protein, TatB subunit		SPHCH_RS07260	0.189215	0.131466	0.445389	0.00321589	0.379115	0.0121493	0.827554	5.28478e-14	0.415283	0.00119519	0.103989	0.658986
Sec-independent protein translocase protein TatA	tatA	SPHCH_RS07265	0.282906	0.065042	-0.224026	0.36938	-0.259449	0.269986	0.0387726	0.854798	-0.329732	0.188658	0.169266	0.51346
Segregation and condensation protein B		SPHCH_RS07270	0.532816	0.00023387	0.21332	0.269993	0.0708651	0.823386	0.640754	2.63948e-06	-0.208566	0.38441	-0.663445	0.000113683
Segregation and condensation protein A		SPHCH_RS07275	0.387986	0.0136481	0.0119472	0.978254	-0.107325	0.726642	0.39404	0.0117701	-0.0801567	0.827433	-0.465149	0.0208411
Beta-N-acetylhexosaminidase (EC 3.2.1.52)		SPHCH_RS07280	0.0911447	0.490353	-0.0827941	0.63264	0.020329	0.954083	-0.179464	0.224355	0.134778	0.502262	0.0852894	0.743314
Sporulation domain-containing protein		SPHCH_RS07285	-0.509453	7.21007e-07	-0.032084	0.886531	0.269071	0.0636878	-0.71547	6.90476e-09	0.194266	0.281301	0.3634	0.00625527
Arginine--tRNA ligase (EC 6.1.1.19) (Arginyl-tRNA synthetase) (ArgRS)	argS	SPHCH_RS07290	-0.323586	0.0033005	-0.351034	0.00452567	-0.0845554	0.676177	-1.06067	3.71984e-15	-0.237113	0.129492	0.185236	0.241651
Uncharacterized protein		SPHCH_RS07295	-0.650012	3.00152e-07	-0.0527389	0.822459	-0.0746522	0.776978	-0.555141	0.00179808	-0.107898	0.728241	0.163122	0.528165
4-hydroxy-3-methylbut-2-enyl diphosphate reductase (HMBPP reductase) (EC 1.17.7.4)	ispH	SPHCH_RS07300	-0.550927	2.02368e-05	-0.0880811	0.657369	-0.0927515	0.713165	-0.657977	6.49182e-05	-0.192089	0.396126	-0.0880325	0.780954
Homoserine kinase (HK) (HSK) (EC 2.7.1.39)	thrB	SPHCH_RS07305	-0.358739	0.0024347	-0.119186	0.505344	0.0192835	0.959723	-0.392162	0.00684367	-0.062105	0.828688	-0.0957223	0.720366
Ribonuclease H (RNase H) (EC 3.1.26.4)	rnhA	SPHCH_RS07310	-0.745616	2.2435e-06	-0.408454	0.0311733	-0.170173	0.584353	-0.998356	2.51958e-08	-0.177553	0.614451	-0.384894	0.0729848
Dihydropteroate synthase (EC 2.5.1.15)		SPHCH_RS07315	-1.30832	4.88958e-25	-0.291166	0.123248	-0.0906276	0.767072	-1.24497	4.47577e-17	-0.0212297	0.965984	0.254714	0.127229
Methyltransferase (EC 2.1.1.-)		SPHCH_RS07320	-1.57047	6.43287e-44	-0.179244	0.204965	0.0768319	0.691391	-1.23649	2.49428e-19	0.1765	0.31578	0.410153	0.00170877
Transcriptional regulator, ArsR family		SPHCH_RS07325	-1.18036	3.17014e-08	-0.330742	0.25933	0.0920958	0.849545	-0.0721463	0.776774	-0.128383	0.765665	-0.378806	0.230433
Uncharacterized protein		SPHCH_RS07330	-0.581784	1.96813e-05	-0.0264888	0.919042	0.171318	0.418254	-0.582674	0.000474688	0.0377418	0.918528	0.128418	0.60792
Peptidase M23		SPHCH_RS07335	0.252389	0.0417643	-0.0896351	0.64574	-0.196579	0.385926	-0.368023	0.014966	-0.275054	0.140684	-0.167846	0.417261
Helicase domain-containing protein		SPHCH_RS07340	0.692121	1.70995e-11	0.0324585	0.863157	-0.00912706	0.984815	0.377401	0.00176891	0.034459	0.88781	-0.010356	0.991671
RNA-binding S4 domain protein		SPHCH_RS07345	0.0400805	0.809696	-0.297032	0.133851	0.053338	0.875635	-0.303032	0.0997096	-0.0233361	0.973558	-0.257809	0.245932
Ferredoxin		SPHCH_RS07350	-1.42899	2.65914e-27	-0.299895	0.0670976	-0.0433558	0.875635	-1.77477	3.01167e-23	0.166995	0.430279	0.417775	0.00477228
Transcriptional regulator, CarD family		SPHCH_RS07355	-0.00857191	0.961357	0.275497	0.0153972	0.0960581	0.528584	-0.0217727	0.889217	0.0625897	0.757987	0.0998797	0.619276
Uncharacterized protein		SPHCH_RS07360	-0.413043	0.324173	-0.726709	0.10923	-0.450267	0.49929	5.46566	4.55267e-220	0.625243	0.182991	1.04374	0.00744448
Uncharacterized protein		SPHCH_RS07365	0.25601	0.809696	-0.0218913	1	0.180924	0.952112	4.29201	2.86284e-69	0.0337822	1	1.62083	0.00180393
Transcriptional regulator, TetR family		SPHCH_RS07370	-1.15609	2.13708e-21	-0.33894	0.0212583	-0.0940507	0.694266	-0.952799	1.16353e-10	-0.124978	0.627686	0.00860878	0.99711
Peroxiredoxin (EC 1.11.1.15)		SPHCH_RS07375	-0.235717	0.0393573	-0.0682036	0.732385	0.0638536	0.824751	-0.0293469	0.851844	0.778402	0.00141705	0.22285	0.388784
Alkyl hydroperoxide reductase, F subunit (EC 1.6.99.3)		SPHCH_RS07380	-0.178611	0.0960708	0.301657	0.00683932	0.654886	4.65211e-11	0.579633	7.01789e-07	1.66671	2.12812e-75	0.130446	0.45581
ErfK/YbiS/YcfS/YnhG family protein		SPHCH_RS07385	0.15092	0.332174	0.179214	0.298627	0.132962	0.546859	0.222094	0.127722	0.230814	0.262363	-0.130023	0.596952
Ribonuclease HII (RNase HII) (EC 3.1.26.4)	rnhB	SPHCH_RS07390	-0.494001	0.0192156	-0.231481	0.428628	-0.131492	0.754405	-0.572792	0.0144772	-0.310518	0.37501	-0.392824	0.208107
Phosphomethylpyrimidine kinase (EC 2.7.4.7)		SPHCH_RS07395	-0.162974	0.178383	-0.35134	0.00426636	-0.191796	0.245599	-0.146815	0.271767	-0.340253	0.0216469	-0.148932	0.409177
Uncharacterized protein		SPHCH_RS07400	-0.701283	0.113328	-0.724949	0.113217	-0.0563526	0.974923	0.032359	0.988853	0.314564	0.688774	0.0427432	1
Phosphoglucosamine mutase (EC 5.4.2.10)	glmM	SPHCH_RS07405	-0.53657	1.17714e-06	-0.112026	0.532296	0.16028	0.388895	-0.232289	0.109081	0.156009	0.408794	-0.0125579	0.99151
Amino acid carrier protein		SPHCH_RS07410	0.467053	0.00112301	0.0938786	0.74997	0.153165	0.584353	0.387116	0.0185324	0.182657	0.684425	-0.133898	0.705338
Peptidase M24		SPHCH_RS07415	0.592673	5.41209e-06	-0.206537	0.327302	-0.194459	0.459132	2.09222	7.53448e-55	0.0958377	0.761927	0.32082	0.106668
CsbD family protein		SPHCH_RS07420	0.0464801	0.885502	-1.64973	9.08203e-06	-1.90509	2.84163e-08	4.29888	1.97984e-97	-0.77962	0.236205	1.47582	1.65126e-11
Methyltransferase (EC 2.1.1.-)		SPHCH_RS07430	0.866133	0.00349518	1.03755	0.00166382	-0.218994	0.783121	0.271864	0.395649	-0.633815	0.300254	0.59683	0.114935
Phage uncharacterized protein		SPHCH_RS07440	0.434874	0.486187	-0.366707	0.655884	-0.383668	0.73608	0.537943	0.255624	-0.278671	0.828386	-0.329894	0.794221
P-type DNA transfer ATPase VirB11		SPHCH_RS07460	0.0866064	0.588091	0.0960874	0.692616	0.151866	0.515617	-0.0608555	0.756578	0.135428	0.691579	-0.828787	3.05551e-06
Conjugation TrbI family protein		SPHCH_RS07465	0.0232944	0.916124	0.181338	0.323227	-0.000717287	1	-0.228312	0.138224	0.14234	0.534722	-0.870741	1.1345e-07
Conjugal transfer protein TrbG/VirB9/CagX		SPHCH_RS07470	0.004218	1	0.124942	0.62892	0.128252	0.728725	-0.022113	0.924503	0.184251	0.529847	-0.922217	1.84458e-06
VirB8 family protein		SPHCH_RS07475	-0.174133	0.30009	0.148438	0.493932	0.157334	0.521854	-0.221754	0.195827	0.237667	0.326024	-0.676329	0.000281169
TrbL/VirB6 plasmid conjugal transfer protein		SPHCH_RS07480	0.055262	0.732483	-0.0195037	0.933044	-0.0362825	0.906901	-0.13121	0.418969	-0.0979864	0.704771	-0.642289	6.08572e-06
Type IV secretion/conjugal transfer ATPase, VirB4 family		SPHCH_RS07485	-0.0618163	0.703286	-0.11751	0.599396	-0.00419652	1	-0.397493	0.0107815	-0.143819	0.546816	-0.609619	0.00013216
Type IV secretory pathway VirB3 family protein		SPHCH_RS07490	-0.508421	0.0284689	-0.170113	0.674325	0.229	0.534109	-1.20411	7.45933e-07	0.1294	0.803393	-0.180638	0.665939
Conjugal transfer protein TrbC		SPHCH_RS07495	0.0401989	0.916469	-0.225665	0.485759	0.140862	0.743289	0.428078	0.0702461	0.0587911	0.930072	-0.0400184	0.971732
RHS repeat-associated core domain protein		SPHCH_RS07500	-0.305557	0.0070999	0.138408	0.3823	0.18197	0.340253	-0.475883	0.000549815	0.199596	0.293271	-0.361719	0.0102614
Uncharacterized protein		SPHCH_RS07505	-0.362543	0.00501689	0.058693	0.826348	0.133033	0.619733	-0.50963	0.0021081	-0.0334688	0.923578	-0.517142	0.00146051
Uncharacterized protein		SPHCH_RS07510	-0.280481	0.0190157	0.248038	0.10108	0.311225	0.0587568	-0.156188	0.298155	0.285276	0.109856	-0.217467	0.230433
Uncharacterized protein		SPHCH_RS07515	-0.20781	0.564504	-0.462987	0.207423	-0.40489	0.419914	-0.536579	0.0692688	-0.697192	0.158242	-0.0340244	0.985476
Saccharopine dehydrogenase		SPHCH_RS07520	0.447993	0.017383	0.0480885	0.904091	-0.0966421	0.81892	0.308762	0.129003	0.00882034	1	-0.399331	0.145409
Thiol-disulfide oxidoreductase DCC		SPHCH_RS07525	0.555187	0.0256042	0.173224	0.692616	-0.403235	0.407685	0.175597	0.544722	0.00545563	1	-0.287741	0.596058
Uncharacterized protein		SPHCH_RS07530	0.0608979	0.671065	0.160656	0.273212	0.309998	0.0531619	0.173646	0.235429	0.27438	0.140684	-0.123524	0.608155
Uncharacterized protein		SPHCH_RS07535	-0.0172187	0.946898	0.760403	2.9326e-07	0.149108	0.523225	-0.0343233	0.866807	0.130484	0.6557	0.0622005	0.88187
Uncharacterized protein		SPHCH_RS07540	1.38164	2.70838e-24	0.364149	0.0667885	0.244433	0.322103	1.89434	1.39315e-41	0.212827	0.482445	-0.317409	0.238792
Helicase c2		SPHCH_RS07545	1.55182	1.47949e-43	0.441948	0.0021661	0.158208	0.484585	1.49364	9.54734e-32	0.0428661	0.905835	-0.133453	0.632112
Stem cell self-renewal protein Piwi		SPHCH_RS07550	0.576048	1.63029e-07	0.348188	0.0200443	-0.0261006	0.940963	0.939619	4.89941e-14	-0.236731	0.239078	-0.0146756	0.99343
Uncharacterized protein		SPHCH_RS07555	1.06198	2.45719e-12	0.240448	0.338243	0.0859601	0.833413	1.21216	1.14543e-15	-0.0455879	0.939168	-0.177435	0.596924
Uncharacterized protein		SPHCH_RS07560	0.0216292	1	-0.340145	0.620755	-0.915835	0.281988	-0.486872	0.384397	-1.03667	0.23689	0.309696	0.769051
Resolvase domain protein		SPHCH_RS07570	0.253998	0.439092	-0.184159	0.665957	0.0435231	0.988891	-0.0497407	0.914249	-0.467515	0.378879	-0.047692	0.986669
Uncharacterized protein		SPHCH_RS07580	0.556202	1.15432e-05	0.040362	0.898637	-0.100301	0.732032	0.756758	3.78548e-07	0.185387	0.506645	0.0791326	0.861045
Nitrilase/cyanide hydratase and apolipoprotein N-acyltransferase		SPHCH_RS07585	1.58101	2.72584e-47	0.417597	0.00682507	0.0830738	0.748438	1.6841	1.09161e-33	0.109694	0.686293	0.259176	0.222793
Glutaredoxin		SPHCH_RS07590	1.38258	2.36957e-05	1.15927	0.00376609	0.119307	0.926471	1.60655	1.48546e-07	0.439067	0.574359	-0.0513049	0.983606
Phosphoribosyltransferase		SPHCH_RS07595	1.50713	1.66224e-20	0.250486	0.436731	-0.513042	0.149923	0.265714	0.303911	-0.442764	0.334475	-0.100348	0.902012
Methyltransferase type 11		SPHCH_RS07600	-0.561252	1.5116e-05	-0.388552	0.0203955	-0.203387	0.339058	-0.417679	0.00343403	-0.187696	0.455187	7.85647e-05	1
Diacylglycerol kinase catalytic region	dgkA	SPHCH_RS07605	2.57778	3.8694e-113	0.544344	0.000152576	0.235747	0.177559	0.302661	0.110298	-0.101313	0.711006	-0.0636903	0.865025
Uncharacterized protein		SPHCH_RS07610	2.47246	3.74009e-126	0.666228	1.607e-08	0.201547	0.349923	0.312819	0.0677968	-0.00677526	1	0.430404	0.00227283
Permease YjgP/YjgQ family protein		SPHCH_RS07615	-1.9699	3.35246e-56	-0.383702	0.00627936	-0.0228821	0.949323	-0.433374	0.00136698	0.0546357	0.830903	-0.0909716	0.726795
Permease YjgP/YjgQ family protein		SPHCH_RS07620	-1.5611	1.19899e-39	-0.238331	0.0672688	0.0524284	0.811132	-0.118542	0.402823	0.0652848	0.794621	-0.2161	0.191773
Fatty acid desaturase	fad1	SPHCH_RS07625	2.30827	1.44342e-109	0.50466	6.80641e-06	0.137995	0.43299	0.171479	0.301366	-0.0390522	0.892146	0.236978	0.178014
Uncharacterized protein		SPHCH_RS07630	-0.187681	0.110239	-0.0882029	0.628958	0.0621048	0.790352	-0.905543	2.67441e-11	-0.072129	0.775985	-0.0646884	0.826429
Diacylglycerol kinase catalytic region		SPHCH_RS07635	-0.0567877	0.924123	-0.20105	0.670291	-0.947064	0.0377519	5.42868	2.13503e-243	0.29519	0.664651	1.03472	0.0097728
Metallophosphoesterase		SPHCH_RS07640	0.549948	0.118868	-0.327353	0.570414	-0.461657	0.581859	4.93351	8.06022e-172	0.323597	0.652418	0.574259	0.324087
Exodeoxyribonuclease III Xth (EC 3.1.11.2)		SPHCH_RS07645	0.770709	1.0367e-14	0.280553	0.0211245	0.159585	0.318085	0.432038	0.000491997	0.217595	0.160792	0.0570121	0.82508
Iron-sulfur cluster assembly accessory protein		SPHCH_RS07650	2.3998	4.2048e-45	2.3378	1.72426e-46	0.225532	0.47683	2.39259	7.22263e-40	-0.253311	0.418028	-0.156121	0.69665
Peptidase M23		SPHCH_RS07655	-0.927352	2.82912e-11	-0.120539	0.514749	-0.17774	0.31212	-3.32943	1.78446e-84	-0.165196	0.405093	0.645778	1.08968e-05
Uncharacterized protein		SPHCH_RS07660	-0.266229	0.0483856	-0.103178	0.645251	0.0282296	0.944545	-0.584787	0.000100726	-0.0489233	0.905835	-0.185178	0.410575
Alkyl hydroperoxide reductase/ Thiol specific antioxidant/ Mal allergen		SPHCH_RS07665	-0.456293	0.0120903	-0.379032	0.115622	-0.156458	0.668149	-0.879901	1.88667e-05	-0.192352	0.625927	-0.159751	0.650491
Bifunctional glutamine synthetase adenylyltransferase/adenylyl-removing enzyme		SPHCH_RS07670	0.185595	0.157564	-0.154949	0.32141	-0.0639475	0.790522	-0.234758	0.109461	0.0812812	0.757576	-0.267139	0.113742
Uncharacterized protein		SPHCH_RS07675	-0.0726131	0.929699	-0.377671	0.566439	-0.777806	0.349923	5.01666	1.92978e-140	-0.511853	0.600812	0.977097	0.0447007
Uncharacterized protein		SPHCH_RS07680	-0.253042	0.0659627	-0.120795	0.625673	0.178467	0.443198	0.681095	8.82226e-07	0.0712365	0.84623	0.0103895	1
Patatin		SPHCH_RS07685	1.23901	1.97899e-35	0.00257984	0.999245	0.150457	0.345931	1.09484	7.64827e-21	0.116325	0.549199	-0.173445	0.307339
3-hydroxybutyrate dehydrogenase (EC 1.1.1.30)		SPHCH_RS07690	1.37108	6.07046e-40	0.43998	0.000352475	0.396888	0.00132713	1.37864	1.2908e-26	0.455079	0.000371964	-0.0253928	0.96048
Uncharacterized protein		SPHCH_RS07695	0.175886	0.252829	-0.457213	0.00413417	-0.82221	1.67505e-09	4.33548	1.32457e-154	0.0270417	0.953944	1.25184	1.37865e-08
Amidohydrolase (EC 3.5.1.47)		SPHCH_RS07700	-0.451404	0.000211859	-0.134653	0.470175	-0.0171623	0.971118	1.99177	5.22634e-64	-0.0670078	0.830664	0.306009	0.058914
Uncharacterized protein		SPHCH_RS07705	-0.668462	0.000243682	-0.0153125	0.979057	0.074452	0.831498	-0.771679	1.64047e-05	0.0708187	0.895328	-0.412052	0.125712
Uncharacterized protein		SPHCH_RS07710	0.179593	0.634794	0.133167	0.780177	-0.302274	0.605804	-0.608186	0.027797	-0.469958	0.36819	0.00639056	1
Uncharacterized protein		SPHCH_RS07715	-0.722301	9.98595e-05	-0.298366	0.251136	0.0741491	0.874256	-0.839014	8.86966e-06	-0.177369	0.60477	-0.19086	0.548011
Uncharacterized protein		SPHCH_RS07720	-0.718385	0.000550267	-0.263646	0.34419	0.122183	0.732032	-0.509238	0.0253703	-0.294466	0.408265	0.0811316	0.880488
Histidine kinase		SPHCH_RS07725	-0.38233	0.00457947	-0.101246	0.653215	0.0163209	0.974923	0.112863	0.499291	-0.0576694	0.865099	0.14849	0.550853
Phosphate transport system substrate-binding protein		SPHCH_RS07730	-0.709766	2.67777e-06	-0.296979	0.175511	0.122857	0.691391	-0.0565207	0.804947	0.196246	0.454157	0.467223	0.0183431
Phosphate transport system permease protein		SPHCH_RS07735	-0.474512	0.000266849	-0.838522	5.6582e-06	-0.331609	0.0737104	-0.378805	0.0220892	-0.292691	0.2629	0.329509	0.143162
Phosphate transport system permease protein PstA		SPHCH_RS07740	-0.20794	0.2557	-0.343931	0.114724	0.0241614	0.971209	0.0100831	0.984505	0.169106	0.623482	0.34919	0.12789
Phosphate import ATP-binding protein PstB (EC 3.6.3.27) (ABC phosphate transporter) (Phosphate-transporting ATPase)	pstB	SPHCH_RS07745	-0.467862	0.00781486	-0.406903	0.0568144	-0.0287576	0.958519	-0.0209151	0.929467	0.0357889	0.96291	0.214159	0.561479
Phosphate-specific transport system accessory protein PhoU		SPHCH_RS07750	-0.595269	0.00181513	-0.342056	0.272125	-0.213333	0.50186	-0.30347	0.0812621	0.207322	0.525378	0.24036	0.385621
Two component transcriptional regulator PhoB, winged helix family		SPHCH_RS07755	-0.243309	0.389016	0.233389	0.518707	0.0990356	0.888782	0.138011	0.653988	0.309039	0.513011	0.3016	0.50213
Peptide deformylase (PDF) (EC 3.5.1.88) (Polypeptide deformylase)	def	SPHCH_RS07760	0.369152	0.000296482	0.703922	5.80725e-10	0.503418	1.48343e-05	0.698927	5.49467e-09	0.499918	0.00122648	0.268761	0.196324
Recombination protein RecR	recR	SPHCH_RS07765	0.153741	0.707475	0.210744	0.677482	0.0716002	0.949323	0.240031	0.466789	0.41879	0.513011	0.115114	0.926429
Methionyl-tRNA formyltransferase (EC 2.1.2.9)	fmt	SPHCH_RS07770	-0.621883	2.463e-06	-0.262713	0.137447	-0.0546466	0.868393	0.16595	0.313495	-0.115787	0.679369	-0.114931	0.698798
tRNA pseudouridine synthase A (EC 5.4.99.12) (tRNA pseudouridine(38-40) synthase) (tRNA pseudouridylate synthase I) (tRNA-uridine isomerase I)	truA	SPHCH_RS07775	-0.862451	1.89713e-10	-0.202541	0.29038	-0.169014	0.492363	-0.268334	0.0971686	-0.300294	0.14492	-0.317762	0.0900738
Probable queuosine precursor transporter (Q precursor transporter)		SPHCH_RS07780	-0.399467	0.000235603	0.0649762	0.707602	0.101826	0.597739	-0.0845482	0.567657	0.0681751	0.791464	-0.125681	0.627681
Cupin 4 family protein		SPHCH_RS07790	-0.703089	6.6015e-09	-0.0842701	0.678258	0.0540231	0.840949	-0.707232	1.66171e-06	-0.03124	0.941168	-0.128408	0.607715
Pseudouridine synthase (EC 5.4.99.-)		SPHCH_RS07795	-0.839796	1.07711e-08	-0.410805	0.0410434	-0.327062	0.161763	-1.11501	4.00836e-10	-0.337087	0.315612	-0.493768	0.0270044
Uncharacterized protein		SPHCH_RS07800	0.725643	4.24117e-10	0.267258	0.119052	0.0147839	0.983386	-1.32111	7.35101e-21	-0.31676	0.0841431	0.187891	0.350332
Uncharacterized protein		SPHCH_RS07805	-0.746384	4.53686e-06	-0.172047	0.459824	0.00333448	1	-0.593721	0.000972516	0.0740694	0.883109	0.0727767	0.884051
Alcohol dehydrogenase GroES domain protein		SPHCH_RS07810	2.22514	1.52486e-101	0.0915951	0.567364	-0.0505693	0.820188	-0.431408	0.000281327	-0.0733376	0.735725	-0.299896	0.0223854
Peptide methionine sulfoxide reductase MsrA (Protein-methionine-S-oxide reductase) (EC 1.8.4.11) (Peptide-methionine (S)-S-oxide reductase) (Peptide Met(O) reductase)	msrA	SPHCH_RS07815	2.40694	1.47895e-71	0.647934	2.43727e-06	-0.284704	0.0792505	-1.38843	6.82419e-19	-0.394773	0.0240456	-0.268351	0.173508
Uncharacterized protein		SPHCH_RS07820	1.81947	1.35295e-46	0.564745	8.28351e-05	-0.270667	0.166397	-2.02822	9.79716e-33	-0.550333	0.00931367	0.407036	0.0220634
Aminotransferase (EC 2.6.1.-)		SPHCH_RS07830	-1.38949	8.83864e-57	-0.158841	0.236741	0.197341	0.124538	-1.31229	1.76662e-32	0.267969	0.0227207	0.533846	3.7313e-06
Aminotransferase class IV		SPHCH_RS07835	-0.211172	0.0734357	-0.125729	0.449823	0.0951034	0.6432	-0.177546	0.217756	0.151003	0.430618	-0.287962	0.0692668
Para-aminobenzoate synthase, subunit I (EC 4.1.3.27)		SPHCH_RS07840	-0.412442	0.000134908	-0.193949	0.203079	-0.0868057	0.659468	-0.695061	1.0234e-08	-0.0521262	0.848223	-0.245032	0.0958413
Uncharacterized protein		SPHCH_RS07845	-0.528346	0.038654	-0.469039	0.249665	-0.549951	0.148107	-1.01829	5.57515e-05	-0.561597	0.21243	-0.130753	0.845607
Thioesterase superfamily protein		SPHCH_RS07850	-2.11728	2.0154e-47	-0.340765	0.0157967	0.0204447	0.960749	-0.116263	0.483129	-0.036947	0.910479	0.263671	0.130403
Cytochrome b561		SPHCH_RS07855	0.117991	0.376076	-0.0336004	0.881238	0.537351	8.49402e-07	0.903171	1.34302e-14	-0.0815398	0.781712	0.33155	0.0149681
Uncharacterized protein		SPHCH_RS07860	-0.348014	0.000469274	-0.0877213	0.587246	0.0242544	0.927231	-0.0630213	0.657954	-0.0669006	0.783433	0.0709029	0.766737
ABC transporter related protein		SPHCH_RS07865	-1.97431	6.55493e-90	-0.218547	0.0916721	0.0038008	1	-2.14988	6.05948e-73	0.10041	0.559062	0.119164	0.519655
Beta-glucosidase (EC 3.2.1.21)		SPHCH_RS07870	-0.731665	1.17931e-09	-0.363022	0.0087699	-0.205082	0.239675	0.309739	0.0381854	-0.111042	0.703637	0.168944	0.415892
RNA methyltransferase, TrmH family, group 3		SPHCH_RS07880	-0.492343	0.000108958	-0.17323	0.378472	0.0191006	0.970585	-0.216177	0.166955	-0.0764943	0.812693	0.0156359	0.992131
Uncharacterized protein		SPHCH_RS07885	-0.252644	0.0719101	-0.00277495	0.99871	0.197306	0.275591	-0.108516	0.57801	0.183359	0.404032	-0.0406044	0.931614
Ferredoxin		SPHCH_RS07890	-1.36643	9.57618e-32	-0.179365	0.259586	0.157148	0.418535	-1.14879	1.98309e-19	0.206192	0.286089	0.325233	0.0223487
HhH-GPD family protein		SPHCH_RS07895	0.535439	8.4364e-05	-0.37962	0.0695654	-0.234166	0.427181	0.849971	2.12023e-09	-0.202992	0.428065	0.348998	0.0909923
Uncharacterized protein		SPHCH_RS07900	0.333491	0.168437	0.163422	0.657007	0.412708	0.158715	0.761931	3.45345e-05	0.266154	0.545406	0.0728223	0.912649
Response regulator receiver		SPHCH_RS07905	-0.889262	5.88925e-17	-1.11674	8.87663e-19	-0.70483	2.30954e-08	1.4955	2.34855e-32	0.421596	0.00320639	0.900336	8.46925e-07
Signal transduction histidine kinase		SPHCH_RS07910	-0.32441	0.00248403	-0.0687461	0.670713	-0.00686739	0.993307	-0.36981	0.00380835	-0.153051	0.357609	-0.24273	0.0945936
UDP-N-acetylglucosamine 1-carboxyvinyltransferase (EC 2.5.1.7) (Enoylpyruvate transferase) (UDP-N-acetylglucosamine enolpyruvyl transferase) (EPT)	murA	SPHCH_RS07915	-0.317933	0.01047	-0.0511094	0.828993	-0.0386353	0.89708	-0.398263	0.00878769	0.0541316	0.845893	-0.130275	0.631732
Putative oligopeptidase		SPHCH_RS07920	0.0282772	0.854624	-0.141248	0.316061	0.0470353	0.823386	-0.151002	0.245171	0.0357384	0.890618	0.361949	0.00291876
Uncharacterized protein		SPHCH_RS07925	-0.603242	1.26916e-09	0.179082	0.179283	0.232325	0.111007	-0.244409	0.0656215	0.165007	0.311304	0.0751288	0.756788
Type I secretion outer membrane protein, TolC family		SPHCH_RS07930	-0.833939	1.18244e-17	-0.410158	3.75313e-05	-0.0349334	0.854506	-0.682611	1.27716e-09	0.0222973	0.92597	0.165041	0.265531
Protein-L-isoaspartate(D-aspartate) O-methyltransferase		SPHCH_RS07935	-0.433731	1.90071e-05	-0.297893	0.0138889	-0.158767	0.309873	-0.771966	3.79512e-11	-0.053323	0.806894	0.291358	0.0438383
Probable membrane transporter protein		SPHCH_RS07945	0.00587917	0.985546	-0.0434844	0.884505	-0.0590958	0.873587	0.150642	0.277955	1.28206	4.35934e-28	1.69855	1.87916e-46
Glutathione S-transferase domain protein		SPHCH_RS07950	-0.226662	0.0700132	-0.623746	1.84342e-05	-0.419287	0.00898948	-0.537871	0.000152691	-0.303706	0.0984921	-0.116061	0.653961
Nucleoside diphosphate kinase (NDK) (NDP kinase) (EC 2.7.4.6) (Nucleoside-2-P kinase)	ndk	SPHCH_RS07955	-1.1636	2.10508e-23	-0.416412	0.00225971	-0.056609	0.810258	-1.79065	8.56121e-35	-0.248268	0.142334	0.0835146	0.756433
DNA polymerase III chi subunit HolC		SPHCH_RS07960	1.53353	2.12597e-17	0.239185	0.455852	-0.0308806	0.965178	1.18751	1.84286e-08	-0.289129	0.396126	0.036711	0.963363
Probable cytosol aminopeptidase (EC 3.4.11.1) (Leucine aminopeptidase) (LAP) (EC 3.4.11.10) (Leucyl aminopeptidase)	pepA	SPHCH_RS07965	1.71262	1.55774e-52	0.921447	2.13461e-17	0.298425	0.0242898	1.56348	5.02224e-46	0.229494	0.130169	0.251523	0.0855007
LPS-assembly protein LptD	lptD	SPHCH_RS07970	-0.413611	1.20159e-05	-0.21517	0.0700253	-0.0109565	0.975616	-0.420189	0.000554311	-0.129075	0.407299	-0.376644	0.00578347
Chaperone SurA (EC 5.2.1.8)		SPHCH_RS07975	-0.640503	1.03937e-12	-0.208703	0.0779189	-0.0499323	0.781632	0.443272	8.8463e-05	-0.011713	0.969855	-0.00144289	1
4-hydroxythreonine-4-phosphate dehydrogenase (EC 1.1.1.262) (4-(phosphohydroxy)-L-threonine dehydrogenase)	pdxA	SPHCH_RS07980	-0.719992	9.27122e-12	-0.411385	0.000517621	-0.271846	0.0606536	0.397752	0.00194692	-0.136501	0.493796	-0.218063	0.164202
Ribosomal RNA small subunit methyltransferase A (EC 2.1.1.182) (16S rRNA (adenine(1518)-N(6)/adenine(1519)-N(6))-dimethyltransferase) (16S rRNA dimethyladenosine transferase) (16S rRNA dimethylase) (S-adenosylmethionine-6-N', N'-adenosyl(rRNA) dimethyltransferase)	rsmA	SPHCH_RS07985	-0.650224	1.94305e-06	-0.424345	0.00929003	-0.386847	0.0248774	0.354032	0.0316966	-0.379254	0.0353013	-0.6318	0.000119096
Uncharacterized protein		SPHCH_RS07990	-0.151971	0.604586	-0.124999	0.729741	0.2459	0.516598	-0.868697	0.000179859	0.00862808	1	-0.406682	0.189719
Tetratricopeptide TPR_2 repeat-containing protein		SPHCH_RS07995	0.0566395	0.769528	0.0129033	0.978254	0.0555	0.877821	-0.032686	0.889728	-0.145795	0.648179	-0.410458	0.0391158
Fmu (Sun) domain protein		SPHCH_RS08000	-0.279562	0.00557275	-0.535071	3.36181e-07	-0.521801	9.72471e-07	-1.08018	2.01232e-16	-0.479046	2.81815e-05	0.116517	0.539237
Inosine-5'-monophosphate dehydrogenase (IMP dehydrogenase) (IMPD) (IMPDH) (EC 1.1.1.205)	guaB	SPHCH_RS08005	-0.173532	0.0634202	0.0984075	0.446798	0.122534	0.349923	-0.0564082	0.659789	0.11324	0.453712	0.244281	0.0711955
Translation initiation factor IF-3	infC	SPHCH_RS08010	-0.0419948	0.733614	0.184914	0.103824	0.108991	0.521382	-0.127041	0.297537	0.0654093	0.762367	-0.353238	0.00423489
Threonine--tRNA ligase (EC 6.1.1.3) (Threonyl-tRNA synthetase) (ThrRS)	thrS	SPHCH_RS08015	-0.370987	5.71858e-05	0.0296816	0.864745	0.176628	0.155632	-0.481036	1.87309e-05	0.171612	0.220504	0.340837	0.00437773
Biopolymer transport protein ExbD/TolR		SPHCH_RS08020	-2.70424	9.55849e-61	-0.305592	0.0989156	0.281626	0.205262	-3.64681	1.61789e-67	0.312634	0.198112	-0.796201	1.42378e-06
Uncharacterized protein		SPHCH_RS08025	0.45238	0.00112367	0.324216	0.0644165	0.230001	0.273842	0.334183	0.0146282	0.320424	0.182991	-0.145623	0.62973
UBA/THIF-type NAD/FAD binding protein		SPHCH_RS08030	0.490914	2.03154e-06	0.0547255	0.804124	0.167956	0.459538	0.436046	0.000861015	0.114189	0.612253	0.0461616	0.896096
Deoxyuridine 5'-triphosphate nucleotidohydrolase (dUTPase) (EC 3.6.1.23) (dUTP pyrophosphatase)	dut	SPHCH_RS08035	0.290185	0.0149578	-0.142001	0.441134	-0.0717807	0.833413	0.126422	0.415507	-0.114717	0.701801	0.00485732	1
Coenzyme A biosynthesis bifunctional protein CoaBC (EC 4.1.1.36) (EC 6.3.2.5) (DNA/pantothenate metabolism flavoprotein)		SPHCH_RS08040	0.642235	2.26384e-08	0.190928	0.204965	-0.022077	0.954083	0.463222	0.000818105	0.0133679	0.973558	0.0815535	0.781082
ATP-dependent zinc metalloprotease FtsH (EC 3.4.24.-)	ftsH	SPHCH_RS08045	1.95519	1.90481e-72	0.679085	4.3555e-10	0.28745	0.0164914	1.76035	1.14271e-42	0.240518	0.0943031	0.187471	0.245689
Uncharacterized protein		SPHCH_RS08050	-0.626551	0.00318137	-0.570996	0.0111047	-0.594458	0.0332965	-1.72103	9.42817e-15	-0.416745	0.182991	0.419958	0.0864051
tRNA(Ile)-lysidine synthase (EC 6.3.4.19) (tRNA(Ile)-2-lysyl-cytidine synthase) (tRNA(Ile)-lysidine synthetase)	tilS	SPHCH_RS08055	-0.0691185	0.608768	0.0396589	0.834563	0.0940232	0.634499	0.0628353	0.666691	0.127358	0.5062	0.0679449	0.791266
Uncharacterized protein		SPHCH_RS08060	-0.106538	0.41642	0.0434727	0.832838	-0.0434927	0.87646	0.00394222	0.993814	0.0265155	0.954593	-0.0678451	0.852653
Transcriptional regulator, XRE family		SPHCH_RS08065	0.08307	0.520957	-0.33542	0.00850488	-0.154012	0.390992	0.255145	0.0640434	-0.0877121	0.718615	-0.148989	0.4076
PTSINtr with GAF domain, PtsP (EC 2.7.3.9)		SPHCH_RS08070	0.189973	0.141548	0.0656928	0.692616	0.0334084	0.888782	0.391164	0.00171091	-0.0239098	0.941168	-0.0844994	0.711639
Histidinol-phosphate transaminase (EC 2.6.1.9)		SPHCH_RS08075	-0.762894	2.29462e-17	-0.617736	3.26683e-10	-0.0383742	0.849526	0.600155	2.40111e-07	0.0159451	0.954194	0.327576	0.00625527
Histidinol-phosphate transaminase (EC 2.6.1.9)		SPHCH_RS08080	-1.17992	1.07614e-29	-0.727054	4.52614e-11	-0.285038	0.016474	-0.334462	0.0125973	-0.0809295	0.691579	0.52923	9.28214e-06
Activator of Hsp90 ATPase 1 family protein		SPHCH_RS08085	0.309653	0.109152	0.398507	0.0785961	0.342705	0.215699	0.737713	8.3189e-06	0.216427	0.541614	-0.0662985	0.924653
3-demethylubiquinone-9 3-methyltransferase		SPHCH_RS08090	0.445297	0.00895105	0.244096	0.336742	0.418066	0.0749473	1.3219	3.11767e-18	0.420768	0.0875553	-0.453336	0.0697762
Glyoxalase/bleomycin resistance protein/dioxygenase		SPHCH_RS08095	0.29402	0.0272402	0.143274	0.587947	0.106979	0.661279	0.867683	1.38167e-11	0.123635	0.670094	-0.250896	0.189719
Uncharacterized protein		SPHCH_RS08100	0.301634	0.0223648	0.327974	0.034421	-0.00587088	1	0.614164	2.447e-05	0.0613417	0.881313	0.0579025	0.899121
Short-chain dehydrogenase/reductase SDR		SPHCH_RS08105	0.0613483	0.882186	0.470571	0.0635739	0.183424	0.712414	0.661159	0.000354528	0.0807436	0.904391	0.162761	0.734752
Transcriptional regulator, HxlR family		SPHCH_RS08110	-0.207637	0.307795	0.948391	7.84082e-11	0.130239	0.649364	0.989905	6.23717e-12	-0.0124655	0.997718	0.002395	1
Uncharacterized protein		SPHCH_RS08115	-1.16921	1.81353e-29	-0.347508	0.0049506	-0.227486	0.126581	1.37842	1.3861e-32	0.0564566	0.821478	0.342945	0.0092443
2-nitropropane dioxygenase NPD		SPHCH_RS08120	-1.04786	2.71201e-24	-0.39548	0.000261913	-0.0684614	0.734317	-1.11703	4.5887e-23	-0.0608494	0.80454	0.416453	0.000287043
Aspartokinase (EC 2.7.2.4)		SPHCH_RS08125	-2.26165	1.51995e-109	-0.250776	0.0418725	-0.0474698	0.794715	-2.616	1.05126e-66	0.0217471	0.938163	0.414409	0.000503118
Ubiquinone biosynthesis O-methyltransferase (2-polyprenyl-6-hydroxyphenol methylase) (EC 2.1.1.222) (3-demethylubiquinone 3-O-methyltransferase) (EC 2.1.1.64)	ubiG	SPHCH_RS08130	-0.218414	0.0998636	-0.111904	0.558002	-0.13096	0.551301	0.00613671	0.995964	0.109341	0.701801	0.029007	0.958172
Uncharacterized protein		SPHCH_RS08135	-0.131713	0.586004	3.5889	1.10961e-181	0.207216	0.435482	-0.798494	2.2594e-05	0.234095	0.430279	-0.0768875	0.899672
HpcH/HpaI aldolase		SPHCH_RS08140	-0.230358	0.208287	0.176669	0.445313	0.302209	0.194413	-0.00785822	1	0.326616	0.162516	0.331893	0.107784
Band 7 protein		SPHCH_RS08145	-0.311491	0.0276209	0.324582	0.0490801	0.391626	0.0181872	0.135043	0.417563	0.376909	0.0329659	0.131827	0.620584
Uncharacterized protein		SPHCH_RS08150	-0.210574	0.232352	-0.453273	0.0181418	-0.224166	0.3783	-0.270346	0.0904251	0.0657704	0.869088	0.0213092	0.980566
Ferredoxin-NADP+ reductase (EC 1.18.1.2)		SPHCH_RS08155	-0.819038	3.49011e-19	0.0802325	0.584924	0.196336	0.12016	0.491499	5.2892e-06	1.13327	6.74452e-31	1.11605	1.84916e-24
Uncharacterized protein		SPHCH_RS08160	0.213173	0.270416	0.406102	0.227052	0.0846767	0.849526	0.166594	0.453562	0.199768	0.586011	0.390431	0.160722
Uncharacterized protein		SPHCH_RS08165	-0.012663	0.964392	2.13009	6.41098e-54	0.212335	0.476458	0.0685459	0.734677	0.365866	0.161152	0.459541	0.0226746
Phosphoenolpyruvate carboxykinase (ATP) (PCK) (PEP carboxykinase) (PEPCK) (EC 4.1.1.49)	pckA	SPHCH_RS08170	-0.490318	2.40777e-06	-0.0575487	0.727145	-0.0129526	0.975013	-0.634182	3.70965e-07	0.0504128	0.82827	0.135131	0.46215
Two component transcriptional regulator, winged helix family		SPHCH_RS08175	-0.616191	1.33603e-09	-0.163246	0.229909	-0.0598337	0.774115	-0.484962	0.000733209	-0.164712	0.409499	-0.268686	0.0892492
Integral membrane sensor signal transduction histidine kinase		SPHCH_RS08180	-0.151184	0.177408	-0.165924	0.279479	0.024248	0.923425	-0.356871	0.00937923	-0.0458369	0.848659	-0.368755	0.00688728
HPr kinase		SPHCH_RS08185	-0.0898042	0.593322	0.187876	0.342222	-0.114495	0.634499	-0.177913	0.243149	-0.175191	0.419204	-0.180716	0.365043
Nucleotide-binding protein Sphch_1626		SPHCH_RS08190	0.0389938	0.800082	-0.13227	0.448244	0.0898795	0.712346	0.297362	0.0339321	-0.0778823	0.791488	-0.500538	0.000446849
PTS system fructose subfamily IIA component		SPHCH_RS08195	-0.259112	0.0280494	0.0500393	0.819663	0.16004	0.412638	0.0460369	0.803218	0.0531259	0.865099	-0.231667	0.276366
Phosphotransferase system, phosphocarrier protein HPr		SPHCH_RS08200	-0.368175	0.00572535	0.156022	0.381282	0.260148	0.257944	0.000438351	1	0.251582	0.225595	-0.293779	0.119352
Diguanylate cyclase with GAF sensor		SPHCH_RS08205	0.217617	0.172369	-0.247683	0.255863	0.0379079	0.921622	-0.285141	0.126898	-0.209015	0.470001	-0.598135	0.00092082
tRNA/rRNA methyltransferase (SpoU)		SPHCH_RS08210	-0.715953	7.61721e-10	-0.118753	0.521734	0.0407273	0.889723	-0.669612	1.02567e-06	0.131861	0.623432	0.0865463	0.783259
Major facilitator superfamily MFS_1		SPHCH_RS08215	-0.706786	2.23752e-10	-0.527257	3.67517e-06	-0.302306	0.0303189	-1.12028	1.64191e-16	-0.201356	0.274841	0.0133752	0.985476
GCN5-related N-acetyltransferase		SPHCH_RS08220	-2.04992	3.77652e-46	-0.728636	2.13835e-06	-0.370843	0.0349123	-0.618513	4.72783e-05	-0.259283	0.20927	0.340527	0.0317962
TonB-dependent receptor plug		SPHCH_RS08225	-1.55363	2.13043e-62	-0.30233	0.00633575	0.00966737	0.978218	1.04198	2.97383e-19	0.195966	0.153186	0.595155	3.91094e-07
50S ribosomal protein L19	rplS	SPHCH_RS08230	-1.17557	9.56019e-28	-0.0334009	0.873373	0.15036	0.437842	-0.719445	7.82056e-08	0.243804	0.158991	0.249009	0.158819
tRNA (guanine-N(1)-)-methyltransferase (EC 2.1.1.228) (M1G-methyltransferase) (tRNA [GM37] methyltransferase)	trmD	SPHCH_RS08235	-0.988077	2.4891e-24	-0.64336	5.23569e-09	-0.406117	0.000178795	-1.39168	1.38427e-32	-0.513313	9.83908e-05	0.226731	0.238386
Uncharacterized protein		SPHCH_RS08240	-1.08386	1.3922e-16	-0.420175	0.00391552	0.121824	0.67141	-1.69025	8.48502e-18	0.301437	0.136768	0.637487	3.12573e-06
Ribosome maturation factor RimM	rimM	SPHCH_RS08245	-1.55964	3.67575e-65	-0.520005	2.02996e-05	-0.323302	0.00121493	-2.62758	5.76551e-109	-0.119443	0.467701	0.995195	5.11801e-17
30S ribosomal protein S16	rpsP	SPHCH_RS08250	-1.4011	3.29309e-44	-0.0258796	0.921892	0.10194	0.584353	-2.14274	8.19623e-59	0.237255	0.107489	1.04774	5.04392e-18
Signal recognition particle protein (Fifty-four homolog)	ffh	SPHCH_RS08255	-1.21381	3.84018e-37	-0.25017	0.0292802	0.0862027	0.610539	-1.68173	4.23305e-44	-0.0484645	0.823478	0.842023	5.0273e-13
Uncharacterized protein		SPHCH_RS08260	-0.375322	0.0252378	-0.226319	0.412657	-0.199129	0.523107	-0.821852	1.92518e-06	-0.223024	0.49798	0.116561	0.720366
Amino acid permease-associated region		SPHCH_RS08265	0.457927	4.85419e-05	-0.0681353	0.758253	0.108652	0.636311	0.346557	0.00905652	0.0182761	0.965984	-0.0876512	0.767402
Diaminopimelate epimerase (DAP epimerase) (EC 5.1.1.7) (PLP-independent amino acid racemase)	dapF	SPHCH_RS08270	0.469058	3.36032e-05	0.197896	0.191394	0.313023	0.0700222	0.343334	0.0480847	0.217727	0.197001	0.0490676	0.886595
MiaB-like tRNA modifying enzyme		SPHCH_RS08275	0.612274	1.90208e-08	-0.0686368	0.71265	-0.0839452	0.70459	0.18083	0.227997	-0.218146	0.200644	-0.277496	0.0855007
Signal recognition particle receptor FtsY (SRP receptor)	ftsY	SPHCH_RS08280	-0.0472156	0.712108	-0.0183318	0.935468	0.123552	0.390351	-0.315472	0.00793921	0.0556373	0.790284	-0.277153	0.0446314
Probable intracellular septation protein A		SPHCH_RS08285	-0.244948	0.0244635	-0.178513	0.182313	-0.0864603	0.646091	-0.558929	1.26404e-05	0.0627509	0.776946	-0.297766	0.0385516
Uncharacterized protein		SPHCH_RS08290	0.175092	0.468979	0.180327	0.663011	-0.0809233	0.866712	-0.573772	0.00672397	-0.409658	0.311875	-0.210637	0.617713
Superoxide dismutase (EC 1.15.1.1)	sodA	SPHCH_RS08295	-0.868536	1.20036e-12	-0.0614185	0.837632	-0.0236041	0.955014	-0.452884	0.000604654	0.1831	0.451806	0.384959	0.020051
Hemerythrin HHE cation binding domain protein		SPHCH_RS08300	-0.565557	3.0244e-09	-0.272597	0.0221071	-0.0213637	0.936938	0.145669	0.290167	0.0153791	0.96863	-0.138723	0.471549
Uncharacterized protein		SPHCH_RS08305	1.22127	6.84022e-28	0.404559	0.0108236	0.362369	0.0371871	1.34112	1.60452e-22	0.306337	0.181699	-0.345448	0.098082
Heat shock protein DnaJ domain protein		SPHCH_RS08310	0.855859	8.41171e-12	0.351417	0.0262821	0.30096	0.128468	1.01405	4.56707e-10	0.366302	0.0660348	-0.0681262	0.878704
N-acetylmuramyl-L-alanine amidase, negative regulator of AmpC, AmpD		SPHCH_RS08315	0.123601	0.398515	-0.163806	0.3823	-0.17766	0.425146	0.0877223	0.613152	-0.0569757	0.869088	-0.23343	0.271515
MCP methyltransferase, CheR-type (EC 2.1.1.80)		SPHCH_RS08320	0.0535141	0.920311	0.0354909	0.966813	-0.0207354	1	1.42623	2.10542e-11	0.259448	0.67456	0.453945	0.229355
Protein-glutamate methylesterase (EC 3.1.1.61)		SPHCH_RS08325	0.00160543	1	-0.156951	0.685366	0.0245204	0.990122	1.20556	1.78209e-11	-0.0122924	1	0.257389	0.61139
Response regulator receiver protein		SPHCH_RS08330	-0.202598	0.697638	0.109393	0.876183	-0.912592	0.140502	0.394893	0.280053	-0.107613	0.930472	0.097728	0.958035
CheW protein		SPHCH_RS08335	0.0845371	1	NA	NA	NA	NA	2.4256	7.88101e-07	0.0456233	1	0.920284	0.398837
CheA signal transduction histidine kinase		SPHCH_RS08340	0.016997	0.972326	-0.546215	0.113742	-0.704436	0.0394812	2.80715	1.14958e-66	0.476473	0.132382	0.874208	0.000145404
Uncharacterized protein		SPHCH_RS08345	-0.704293	0.000173785	-1.5327	3.28811e-14	-1.64313	1.32247e-12	2.05224	1.82785e-24	-0.277973	0.444807	1.48003	2.75837e-11
Large-conductance mechanosensitive channel	mscL	SPHCH_RS08350	0.422519	0.00383562	-0.0846404	0.806102	0.0452546	0.927156	2.4333	6.79602e-56	0.273349	0.285911	0.334238	0.179475
LemA family protein		SPHCH_RS08355	1.21768	2.18253e-28	0.125043	0.428039	-0.102942	0.634499	1.18907	2.56922e-20	-0.079169	0.754196	0.0260182	0.957872
Uncharacterized protein		SPHCH_RS08360	1.41936	7.61708e-42	0.260142	0.0555853	0.20364	0.195848	1.47885	7.13692e-39	0.243198	0.105132	-0.101956	0.641412
Uncharacterized protein		SPHCH_RS08365	1.53799	9.4752e-41	-0.103637	0.587246	0.023863	0.96697	1.32134	5.96865e-28	0.0557895	0.86409	-0.180605	0.358443
NUDIX hydrolase		SPHCH_RS08370	1.1643	4.34191e-23	0.335613	0.0649977	0.424543	0.0139477	1.4008	7.18349e-28	0.317594	0.106396	-0.35079	0.0568876
Uncharacterized protein		SPHCH_RS08375	-0.525201	0.32909	-1.39513	0.0119057	-0.0409364	0.984976	-0.934224	0.0323629	-0.396956	0.692774	0.150648	0.912649
Helix-turn-helix domain protein		SPHCH_RS08380	-0.253289	0.0648398	0.253349	0.179993	-0.145159	0.563677	-0.294532	0.0820341	-0.264883	0.200732	-0.406101	0.0187879
Glycosyl transferase group 1		SPHCH_RS08385	0.26502	0.0331438	-0.195125	0.240747	0.113852	0.600677	0.298326	0.0351304	0.0135981	0.982253	-0.423008	0.00591166
Nitrate reductase (EC 1.7.99.4)		SPHCH_RS08390	-0.0657058	0.661861	0.0388696	0.872992	0.166158	0.444379	-0.0971524	0.56669	0.157436	0.501552	-0.105161	0.737896
Molybdenum ABC transporter, periplasmic molybdate-binding protein		SPHCH_RS08395	-0.0670026	0.670109	0.0240037	0.911688	-0.035779	0.907174	-0.36913	0.00915276	-0.13925	0.531345	-0.19184	0.341407
HAD-superfamily hydrolase, subfamily IIB		SPHCH_RS08400	-1.3539	4.99142e-22	-0.0726932	0.807583	0.206022	0.311184	-1.11482	2.41769e-11	0.0749789	0.830664	0.182957	0.407817
Molybdate ABC transporter, inner membrane subunit		SPHCH_RS08405	0.215657	0.25326	-0.508502	0.0208318	-0.202555	0.654051	-0.0559545	0.800404	-0.387842	0.259164	-0.260753	0.423138
Molybdate-transporting ATPase (EC 3.6.3.29)		SPHCH_RS08410	0.0337045	0.924389	-0.394106	0.0837266	-0.111298	0.779123	-0.308166	0.150372	-0.0928272	0.828712	-0.190785	0.558942
Aminoglycoside phosphotransferase		SPHCH_RS08415	-0.0272551	0.899179	-0.501861	0.00484731	-0.34863	0.0840669	0.749575	2.36649e-08	-0.118981	0.688934	-0.220666	0.279196
Capsule polysaccharide biosynthesis protein		SPHCH_RS08420	-0.0839856	0.556538	-0.341825	0.0489677	-0.0852338	0.724528	0.869383	1.30297e-10	-0.167327	0.435135	-0.464387	0.00146051
Capsule polysaccharide biosynthesis protein		SPHCH_RS08425	-0.0658328	0.597423	-0.089652	0.612223	-0.0351501	0.879503	-0.182771	0.140605	0.0820463	0.708981	-0.215262	0.158336
Glycosyl transferase group 1		SPHCH_RS08430	-0.263428	0.0199678	-0.0213193	0.929505	0.0439836	0.85492	-0.254341	0.0574273	0.0446857	0.85938	-0.127612	0.52155
Histidine triad (HIT) protein		SPHCH_RS08435	0.241629	0.100434	0.271379	0.116188	0.132203	0.604528	-0.162897	0.37124	0.244969	0.315499	0.273885	0.173217
Thiazole synthase (EC 2.8.1.10)	thiG	SPHCH_RS08440	1.06812	3.65676e-30	0.223822	0.105513	0.313871	0.0252072	1.02289	3.58248e-19	0.232912	0.258895	0.180232	0.324087
3-dehydroquinate dehydratase (3-dehydroquinase) (EC 4.2.1.10) (Type II DHQase)	aroQ	SPHCH_RS08445	-0.95504	5.38949e-11	-0.220371	0.280824	-0.0983153	0.742683	-0.74175	0.000134872	-0.0630398	0.903693	-0.0426216	0.933168
Biotin carboxyl carrier protein of acetyl-CoA carboxylase		SPHCH_RS08450	-0.732581	2.4345e-12	0.648538	1.89507e-06	0.334468	0.0157488	-0.498905	2.70587e-05	0.708516	1.7773e-09	0.437454	0.00090975
Acetyl-CoA carboxylase, biotin carboxylase (EC 6.3.4.14)		SPHCH_RS08455	-0.858249	2.9467e-19	0.00831454	0.974756	0.140463	0.413856	-0.683669	9.49443e-09	0.271311	0.058653	0.0913337	0.671216
Arsenate reductase (EC 1.20.4.1)		SPHCH_RS08460	-0.707426	1.82255e-11	0.04271	0.803932	0.234007	0.0587573	-0.558591	8.45878e-07	0.152698	0.358626	-0.116655	0.550853
DNA polymerase I (EC 2.7.7.7)	polA	SPHCH_RS08465	-0.834432	1.85912e-19	-0.0989335	0.493707	0.0547199	0.787038	-0.85478	5.47583e-13	0.0943223	0.593277	-0.329862	0.00975833
Mannose-1-phosphate guanylyltransferase/mannose-6-phosphate isomerase (EC 2.7.7.13)		SPHCH_RS08470	-0.391099	6.60323e-05	-0.157072	0.241416	0.108452	0.499628	-0.183153	0.153533	-0.00991177	0.988288	-0.000435928	1
Uncharacterized protein		SPHCH_RS08475	2.33555	6.32536e-67	1.59993	3.89706e-20	-0.766704	0.00275844	1.11983	2.81948e-13	-0.425746	0.154958	0.253472	0.345014
Uncharacterized protein		SPHCH_RS08480	2.7128	3.14151e-101	4.42448	0	0.226912	0.388042	1.57246	9.10095e-29	0.0296449	0.939168	0.156461	0.505772
Uncharacterized protein		SPHCH_RS08485	0.0832494	0.790376	-0.31182	0.441134	-0.580074	0.133101	0.141968	0.580673	-0.44474	0.371473	0.119879	0.84445
Cysteine--tRNA ligase (EC 6.1.1.16) (Cysteinyl-tRNA synthetase) (CysRS)	cysS	SPHCH_RS08490	-0.877253	2.33313e-17	-0.151663	0.271404	0.0519422	0.80425	-0.984013	4.3936e-14	0.00794624	0.993732	0.0119536	0.989331
Uncharacterized protein		SPHCH_RS08495	-0.504616	0.00220481	0.116224	0.626674	-0.21007	0.494406	0.137097	0.552891	-0.0628231	0.874617	0.429417	0.0370515
Phospho-2-dehydro-3-deoxyheptonate aldolase (EC 2.5.1.54)		SPHCH_RS08500	-0.0461962	0.733411	-0.294829	0.0104469	-0.184901	0.160104	-0.242853	0.0597432	-0.105047	0.541673	0.361264	0.00428698
Cobyrinic acid ac-diamide synthase		SPHCH_RS08505	1.10517	2.42743e-19	0.210994	0.204965	0.133136	0.556295	1.44489	4.21018e-32	0.11201	0.689236	-0.0505823	0.901065
Long-chain-fatty-acid--(Acyl-carrier-protein) ligase (EC 6.2.1.20)		SPHCH_RS08510	0.889937	2.10786e-23	0.207621	0.0690157	0.0879611	0.58779	-0.460514	0.000361473	0.00268311	1	0.219268	0.0954871
Regulatory protein RecX		SPHCH_RS08515	-1.88958	1.23447e-15	-0.296146	0.249186	-0.21232	0.574212	-0.0722788	0.77357	0.240936	0.458862	0.269049	0.314831
Uncharacterized protein		SPHCH_RS08520	-0.507149	0.00315627	0.0134476	0.976422	0.0811419	0.836056	-0.107725	0.544316	0.365699	0.130695	0.259225	0.278585
NADH:ubiquinone oxidoreductase 17.2 kD subunit		SPHCH_RS08525	-1.26221	2.51729e-29	-0.0886419	0.656492	0.0551245	0.832744	-1.24054	1.35753e-20	0.194206	0.26958	0.12838	0.503702
Leucyl/phenylalanyl-tRNA--protein transferase (EC 2.3.2.6) (L/F-transferase) (Leucyltransferase) (Phenyalanyltransferase)	aat	SPHCH_RS08535	0.266431	0.0597858	0.0707244	0.799159	-0.0267354	0.95769	0.799396	2.25694e-08	-0.211755	0.417927	-0.333997	0.116069
Succinate dehydrogenase flavoprotein subunit (EC 1.3.5.1)		SPHCH_RS08540	-0.93743	3.69225e-23	-0.133442	0.322268	-0.00979572	0.977826	-0.969739	3.92611e-16	-0.0321306	0.894908	0.167541	0.288458
Succinate dehydrogenase, hydrophobic membrane anchor protein		SPHCH_RS08545	-1.14488	2.01868e-30	0.0803501	0.661289	0.297607	0.0283424	-0.925939	2.97535e-15	0.19711	0.309238	0.397651	0.0180908
Succinate dehydrogenase, cytochrome b556 subunit		SPHCH_RS08550	-1.16312	5.62596e-38	-0.516189	5.04431e-08	-0.0520936	0.773337	-1.07279	1.12642e-21	-0.16041	0.263488	0.234349	0.0979761
Methyl-accepting chemotaxis sensory transducer		SPHCH_RS08555	0.152051	0.749618	0.128197	0.833169	-0.454315	0.515917	0.629086	0.0250004	-0.42224	0.553532	-0.160279	0.861495
Ribosomal L11 methyltransferase		SPHCH_RS08560	-0.922714	9.86317e-21	-0.129721	0.313324	0.0415551	0.830594	-0.75616	8.96437e-11	-0.000714451	1	-0.0450373	0.870967
Dienelactone hydrolase		SPHCH_RS08565	-0.860238	4.86536e-16	-0.0961535	0.538978	-0.0172459	0.95769	-1.13121	7.29798e-17	0.0102326	0.982253	-0.0140607	0.98661
Nicotinate-nucleotide pyrophosphorylase (EC 2.4.2.19)		SPHCH_RS08570	0.208272	0.0762902	-0.0957967	0.5021	-0.0243291	0.921585	-0.236415	0.0597432	-0.143784	0.378879	-0.00930578	0.994638
Quinolinate synthase A (EC 2.5.1.72)	nadA	SPHCH_RS08575	0.280901	0.00687121	0.152044	0.283223	0.206807	0.196136	0.139905	0.381107	0.150749	0.394758	0.13668	0.453207
Uncharacterized protein		SPHCH_RS08580	2.05156	4.53195e-90	0.486583	3.64128e-05	0.235136	0.160828	1.80463	8.52575e-41	0.0776289	0.75631	-0.496017	0.000720169
Putative hydrolase/glyoxylase		SPHCH_RS08585	1.89755	3.31696e-85	0.582339	1.12416e-07	-0.0845398	0.674288	1.55279	8.14433e-35	-0.03877	0.892146	-0.315346	0.0187021
Tyrosine recombinase XerC	xerC	SPHCH_RS08590	-0.109984	0.566505	-0.133564	0.604713	-0.0984588	0.749623	0.631398	7.12853e-06	-0.0320756	0.940589	0.129716	0.697212
SNARE associated Golgi protein-like protein		SPHCH_RS08595	1.45603	1.75101e-44	-0.0370387	0.867381	-0.0676095	0.800316	1.25891	1.94812e-17	-0.0193262	0.965984	-0.0489979	0.899757
Glutathione synthetase (EC 6.3.2.3) (GSH synthetase) (GSH-S) (GSHase) (Glutathione synthase)	gshB	SPHCH_RS08600	1.56016	6.19399e-53	0.415513	0.000192173	0.20352	0.185155	1.1923	2.19006e-25	0.148394	0.409065	0.0500702	0.868687
UPF0102 protein Sphch_1709		SPHCH_RS08605	-0.414206	0.171723	-0.661282	0.0418482	-0.301429	0.519197	-0.330739	0.264764	-0.140641	0.834482	-0.269439	0.578768
Ribosomal RNA small subunit methyltransferase I (EC 2.1.1.198) (16S rRNA 2'-O-ribose C1402 methyltransferase) (rRNA (cytidine-2'-O-)-methyltransferase RsmI)	rsmI	SPHCH_RS08610	-0.22045	0.18985	-0.133133	0.663705	-0.101059	0.773032	-0.243119	0.155694	-0.0341514	0.940589	-0.109603	0.758226
Extracellular ligand-binding receptor		SPHCH_RS08615	-0.736394	7.61718e-15	-0.197607	0.0963067	0.0411992	0.84841	-0.592775	5.68363e-07	-0.000530136	1	0.142967	0.400917
Iron-chelate-transporting ATPase (EC 3.6.3.34)		SPHCH_RS08620	-1.12689	6.02898e-22	-0.195262	0.202626	0.0132846	0.978805	-1.23336	3.38876e-19	-0.177018	0.389982	-0.786722	1.66672e-08
ABC-type transporter, integral membrane subunit		SPHCH_RS08625	-1.1277	3.99803e-30	-0.472002	6.48098e-05	0.010039	0.984771	-1.29643	7.72241e-22	-0.163695	0.476015	-0.557745	2.87658e-06
ABC-type transporter, periplasmic subunit		SPHCH_RS08630	-0.950381	3.36838e-10	-0.345772	0.0659756	-0.216546	0.429171	-1.36646	7.28031e-09	-0.110761	0.727879	0.181781	0.444458
TonB-dependent receptor		SPHCH_RS08635	-2.01014	8.94123e-85	-0.0683472	0.649518	0.22726	0.0737104	-2.15154	5.26859e-67	0.283609	0.0170374	0.240364	0.0736137
Molybdenum cofactor guanylyltransferase (MoCo guanylyltransferase) (EC 2.7.7.77) (GTP:molybdopterin guanylyltransferase) (Mo-MPT guanylyltransferase) (Molybdopterin guanylyltransferase) (Molybdopterin-guanine dinucleotide synthase) (MGD synthase)	mobA	SPHCH_RS08640	-0.0754078	0.816737	-0.0618501	0.898637	0.0307257	0.990845	0.25055	0.277544	0.27237	0.537846	-0.11837	0.837977
Uroporphyrin-III C-methyltransferase (EC 2.1.1.107)		SPHCH_RS08645	-0.621609	0.200308	-0.809631	0.146648	-0.719741	0.349923	0.0121885	1	-0.268377	0.805056	-0.36258	0.688254
Nitrate reductase (EC 1.7.99.4)		SPHCH_RS08650	0.399445	0.158452	-0.345162	0.349361	-0.209517	0.712414	0.310521	0.247744	-0.178949	0.803603	-0.236397	0.640396
Nitrite reductase (NAD(P)H), small subunit		SPHCH_RS08655	1.08704	0.0625701	0.17819	0.934606	0.552282	0.699399	0.121593	1	0.509704	0.76643	0.42171	0.807767
Nitrite reductase (NAD(P)H), large subunit (EC 1.7.1.4)		SPHCH_RS08660	0.346181	0.516177	-0.253052	0.713075	-0.217464	0.805326	0.208185	0.639413	-0.541917	0.50473	0.176773	0.861045
Major facilitator superfamily MFS_1		SPHCH_RS08665	-1.06165	1.73529e-08	-0.657461	0.000890434	-0.549946	0.0188995	-1.16038	4.01526e-09	-0.5067	0.0341746	0.755349	4.39499e-05
ABC-type transport system periplasmic component		SPHCH_RS08670	0.610014	1.0956e-10	0.182634	0.14285	0.436854	8.94972e-06	-0.546915	8.71362e-06	-0.00644639	0.997718	-0.163835	0.304972
Response regulator receiver and ANTAR domain protein		SPHCH_RS08675	1.40643	2.67478e-49	0.877183	4.6777e-18	1.32048	2.90647e-45	-0.386721	0.00369592	0.181926	0.269423	-0.0111689	0.99343
Drug resistance transporter, EmrB/QacA subfamily	emrB	SPHCH_RS08680	4.62529	0	3.27296	1.19285e-207	4.00558	0	1.38138	1.51771e-30	-0.101105	0.713674	-0.236612	0.178014
Efflux pump membrane protein	emrA	SPHCH_RS08685	4.73094	3.9776e-292	3.29405	3.2171e-107	3.98074	1.42579e-196	1.21453	3.17463e-15	-0.0911133	0.783027	0.108082	0.756433
RND efflux system, outer membrane lipoprotein, NodT family		SPHCH_RS08690	4.65154	0	3.24366	2.77389e-200	3.76799	5.42051e-283	1.01466	1.09935e-16	-0.245303	0.219041	0.0408516	0.931172
Transcriptional regulator, TetR family	emrR	SPHCH_RS08695	5.16185	5.28241e-308	3.88078	1.84759e-140	3.98939	4.43635e-189	1.8679	7.88804e-35	-0.127795	0.801404	-0.0484971	0.947262
Response regulator receiver protein		SPHCH_RS08700	5.15581	7.77663e-251	2.56078	2.06486e-30	3.31468	1.33003e-81	1.25521	1.2533e-09	-0.402665	0.568265	-0.307759	0.618629
Mg2 transporter protein CorA family protein		SPHCH_RS08705	0.91134	3.69903e-15	0.333682	0.0285399	0.155353	0.568122	0.652074	3.47876e-06	-0.0750011	0.810537	-1.08087	6.27761e-13
Siroheme synthase		SPHCH_RS08710	0.143723	0.201969	0.0706361	0.659522	-0.0789295	0.678699	-0.0216322	0.89724	-0.0219353	0.939298	-0.359463	0.00833303
Diaminopimelate decarboxylase (DAP decarboxylase) (DAPDC) (EC 4.1.1.20)	lysA	SPHCH_RS08715	-0.0258445	0.854333	0.020515	0.911688	0.033031	0.871511	-0.111782	0.393082	0.132864	0.40057	-0.149478	0.342262
Uncharacterized protein		SPHCH_RS08720	-0.0833135	0.561295	0.183992	0.229098	0.104929	0.636311	0.103045	0.536056	0.130756	0.602413	-0.0709165	0.822827
Argininosuccinate lyase (ASAL) (EC 4.3.2.1) (Arginosuccinase)	argH	SPHCH_RS08725	-0.785691	1.39392e-17	-0.0919829	0.527625	-0.0392837	0.84841	-0.745784	5.0166e-11	-0.101668	0.553532	-0.0413199	0.88493
Redoxin domain protein		SPHCH_RS08730	0.473441	0.00103605	0.0374686	0.911688	0.0216285	0.954083	-0.0231491	0.942709	-0.000684806	1	0.154717	0.57987
TonB-dependent receptor plug		SPHCH_RS08735	-1.12597	3.00562e-33	-0.507809	3.31336e-06	-0.0438363	0.84841	0.305866	0.0214609	0.205628	0.149868	0.472517	7.41476e-05
Endoribonuclease L-PSP		SPHCH_RS08740	-0.222679	0.0833305	-0.0516138	0.863236	-0.264367	0.205789	1.69757	1.32133e-31	-0.0720448	0.809986	-0.949963	5.58058e-08
Glutamine amidotransferase of anthranilate synthase (EC 4.1.3.27)		SPHCH_RS08745	-0.549084	7.20962e-08	-0.113731	0.462848	0.102716	0.559165	0.687395	6.9008e-09	0.0813962	0.692774	-0.221915	0.16307
Anthranilate phosphoribosyltransferase (EC 2.4.2.18)	trpD	SPHCH_RS08750	-0.903707	4.16516e-19	-0.183395	0.161233	-0.0657571	0.743115	-1.12933	2.1557e-18	-0.0873508	0.650474	-0.0257444	0.942164
Indole-3-glycerol phosphate synthase (IGPS) (EC 4.1.1.48)	trpC	SPHCH_RS08755	-0.537794	1.47359e-05	-0.23465	0.0957142	-0.222005	0.205456	-0.797484	5.10168e-09	-0.171314	0.399538	-0.104855	0.652132
Cyclic pyranopterin monophosphate synthase (EC 4.6.1.17) (Molybdenum cofactor biosynthesis protein C)	moaC	SPHCH_RS08760	-0.526849	3.87258e-05	0.064142	0.75081	0.0166557	0.969179	-0.497459	0.000742296	0.155645	0.489825	-0.0036088	1
Molybdenum cofactor synthesis domain protein		SPHCH_RS08765	-0.381392	0.00196617	-0.301774	0.0356882	-0.370613	0.020188	-0.727151	4.39688e-07	-0.231665	0.300254	-0.131905	0.565409
LexA repressor (EC 3.4.21.88)	lexA	SPHCH_RS08780	-0.619602	2.05306e-07	-0.489621	0.000662188	-0.269381	0.161763	-0.316067	0.0377321	-0.275301	0.226725	2.30159	5.66299e-61
ComEC/Rec2-related protein		SPHCH_RS08785	0.469336	0.000209909	-0.132979	0.572917	-0.267652	0.359686	0.495287	0.0024099	-0.181306	0.581302	0.0975879	0.749972
Glutamate--tRNA ligase (EC 6.1.1.17) (Glutamyl-tRNA synthetase) (GluRS)	gltX	SPHCH_RS08790	-0.833981	7.29572e-14	-0.129374	0.48141	-0.0658718	0.765744	-0.924555	7.67593e-12	-0.122564	0.554114	-0.123299	0.596492
Citrate synthase		SPHCH_RS08795	-0.436266	2.95932e-06	-0.41434	6.56218e-05	-0.194635	0.117343	-0.7789	3.66226e-12	-0.181834	0.178112	0.250317	0.0474264
Uncharacterized protein		SPHCH_RS08805	0.21781	0.252604	-0.501117	0.0738959	-0.36621	0.158276	-0.507171	0.012717	-0.596292	0.0154481	-0.0570426	0.934727
Uncharacterized protein		SPHCH_RS08810	-0.297346	0.126821	-0.356674	0.088735	-0.0554734	0.890296	-0.202916	0.27628	0.0384603	0.953246	0.296892	0.195433
Acid phosphatase (EC 3.1.3.2)		SPHCH_RS08815	-0.161419	0.658001	-0.403667	0.262772	-0.27634	0.610371	-0.77727	0.00594227	0.0234653	0.988131	0.208862	0.69665
UvrABC system protein B (Protein UvrB) (Excinuclease ABC subunit B)	uvrB	SPHCH_RS08820	2.21516	1.18773e-99	0.736863	9.81007e-11	0.4034	0.00245853	2.20827	2.74705e-67	0.340381	0.0329659	-0.0934497	0.69665
Putative hydrolase		SPHCH_RS08825	-0.0789148	0.596494	-0.061988	0.754864	0.0529484	0.847941	-0.41306	0.00129241	0.100625	0.712169	-0.0538713	0.86955
Uncharacterized protein		SPHCH_RS08830	-0.0735336	0.859462	-0.473193	0.123248	-0.576566	0.161763	-1.22523	7.19344e-07	0.0350701	0.970384	0.312603	0.414465
Proline iminopeptidase (PIP) (EC 3.4.11.5) (Prolyl aminopeptidase)		SPHCH_RS08835	-0.0571005	0.811032	-0.166783	0.529882	-0.0999311	0.780856	-0.278903	0.195657	0.0498792	0.905835	0.200952	0.52598
TonB-dependent receptor-like protein		SPHCH_RS08840	0.346159	0.00180032	0.131279	0.422784	0.196878	0.279738	2.03291	8.71148e-67	0.146997	0.484429	0.345561	0.0207641
Diguanylate cyclase/phosphodiesterase with PAS/PAC sensor(S)		SPHCH_RS08845	-0.262138	0.0336613	-0.343767	0.0086075	-0.303989	0.0546687	-1.47214	1.77465e-28	-0.211621	0.250708	0.406044	0.00120087
Beta sliding clamp		SPHCH_RS08850	-0.110948	0.298393	0.207513	0.0753241	0.266492	0.0147635	0.100482	0.39466	0.218424	0.0901557	0.286616	0.0240429
Uncharacterized protein		SPHCH_RS08855	-0.12665	0.788693	-0.245141	0.651496	-0.0855092	0.932457	-0.555946	0.0933322	-0.415055	0.478793	0.124238	0.85577
Dual-specificity RNA methyltransferase RlmN (EC 2.1.1.192) (23S rRNA (adenine(2503)-C(2))-methyltransferase) (23S rRNA m2A2503 methyltransferase) (Ribosomal RNA large subunit methyltransferase N) (tRNA (adenine(37)-C(2))-methyltransferase) (tRNA m2A37 methyltransferase)	rlmN	SPHCH_RS08860	-1.31976	7.10336e-44	-0.1755	0.204965	0.102743	0.543683	-1.20419	4.56366e-24	-0.0648898	0.787651	0.117537	0.561479
Uncharacterized protein		SPHCH_RS08865	-0.681724	0.14476	-0.801783	0.0869369	-0.416108	0.584353	-1.13729	0.00741376	-0.400487	0.612265	1.29383	4.05059e-05
Putative outer membrane protein		SPHCH_RS08870	-0.542357	0.002873	-0.838282	1.24802e-08	-0.984561	5.8508e-14	0.0566053	0.784806	-0.589872	0.000278294	0.267097	0.242682
Putative cytochrome b561		SPHCH_RS08875	0.175211	0.251949	-0.079664	0.81645	-0.140763	0.659468	0.403586	0.0116635	-0.136223	0.704891	-0.22947	0.479666
Oxidoreductase molybdopterin binding protein		SPHCH_RS08880	0.708567	0.000327572	0.0278938	0.948449	-0.173096	0.763628	0.842437	8.7143e-05	0.0202273	0.985751	-0.337482	0.371413
Cyclopropane-fatty-acyl-phospholipid synthase (EC 2.1.1.79)		SPHCH_RS08885	0.00417592	0.992137	0.0944841	0.556195	-0.0298745	0.917772	0.603405	1.08712e-05	0.0262779	0.936784	-0.247258	0.116429
Uncharacterized protein		SPHCH_RS08890	-0.147359	0.447659	-0.189546	0.53279	-0.15482	0.634083	1.89605	1.32194e-24	-0.189371	0.53878	-0.509459	0.0206761
Uncharacterized protein		SPHCH_RS08895	-0.473001	0.00432429	-0.502904	0.0254574	-0.273462	0.279738	3.25936	2.74602e-94	-0.215492	0.480799	-0.270892	0.311958
Putative protease		SPHCH_RS08900	0.332404	0.014479	-0.00541279	0.988959	-0.0796561	0.803882	1.77691	9.07425e-42	0.160077	0.513011	-0.260372	0.242682
Uncharacterized protein		SPHCH_RS08905	-1.69512	7.44965e-57	-0.170989	0.242711	0.0275396	0.929575	-1.65525	1.13119e-37	0.0483049	0.867509	0.290249	0.05311
CHAP domain containing protein		SPHCH_RS08910	-1.18561	4.17535e-11	-0.0819428	0.768913	-0.30731	0.259467	-3.41071	1.42236e-44	-0.196767	0.533673	0.732565	5.77233e-06
CHAP domain containing protein		SPHCH_RS08915	-1.39835	1.94953e-37	0.0524342	0.769911	-0.186811	0.24768	-2.99457	1.53056e-66	-0.0293616	0.922937	0.582385	1.62494e-05
DNA replication and repair protein RecF	recF	SPHCH_RS08920	0.000790266	1	-0.17518	0.355122	-0.272054	0.223956	-0.143662	0.381995	-0.113197	0.700857	-0.289674	0.191065
Uncharacterized protein		SPHCH_RS08925	0.0787968	0.675377	0.068793	0.797357	0.122536	0.700915	2.75993	5.10989e-88	0.162906	0.600756	0.0532693	0.924653
Alkyl hydroperoxide reductase/ Thiol specific antioxidant/ Mal allergen		SPHCH_RS08930	-1.14974	1.71128e-17	-0.372983	0.0204978	0.164369	0.492363	0.521065	0.00034862	0.0236665	0.953944	0.217016	0.289348
Carboxymethylenebutenolidase (EC 3.1.1.45)		SPHCH_RS08935	-0.0415383	0.781684	0.102731	0.533074	0.126336	0.502685	0.791895	1.20479e-10	0.162586	0.374102	-0.926821	3.31131e-14
AIG2 family protein		SPHCH_RS08940	-0.732459	7.63426e-11	-0.138885	0.453666	0.0233222	0.938522	0.467745	6.24492e-05	0.169814	0.351569	-0.413036	0.00240876
PspC domain protein		SPHCH_RS08945	2.91542	1.47924e-18	0.441781	0.596291	-0.736195	0.473837	4.31484	4.94556e-51	-0.765215	0.598617	0.951587	0.152858
Uncharacterized protein		SPHCH_RS08950	-0.259916	0.0429194	0.0283752	0.918167	-0.015833	0.977097	-0.139664	0.34669	0.0403368	0.922787	0.143031	0.526712
Peptidyl-prolyl cis-trans isomerase cyclophilin type		SPHCH_RS08955	-1.13807	3.36941e-20	-0.389597	0.0104469	-0.297932	0.195481	-1.35238	2.05631e-15	-0.24378	0.364211	0.355267	0.0199469
Single-stranded-DNA-specific exonuclease RecJ		SPHCH_RS08965	0.254401	0.0518699	-0.27103	0.0957142	-0.0887772	0.728725	0.070962	0.675823	-0.20982	0.351569	-0.00973922	1
Surface antigen (D15)		SPHCH_RS08970	-0.714601	1.79993e-07	-1.0853	2.59909e-12	-0.883397	3.27793e-08	4.92429	5.45097e-271	0.60588	0.00110397	0.983755	7.54651e-06
Uncharacterized protein		SPHCH_RS08975	-0.41155	0.00896286	0.581218	0.00153425	-0.637679	0.000973425	5.57557	3.87996e-238	1.24507	2.03175e-15	1.27041	1.23154e-09
Protein RecA (Recombinase A)	recA	SPHCH_RS08980	-0.372531	0.00114034	0.0285889	0.868849	0.31753	0.00286364	-0.0699675	0.604697	0.321221	0.00585969	2.50068	3.26345e-117
Response regulator receiver		SPHCH_RS08985	-0.196561	0.115972	-0.0978399	0.638446	0.182859	0.290402	0.0270369	0.868822	0.194515	0.329837	-0.0915243	0.767593
Multi-sensor hybrid histidine kinase		SPHCH_RS08990	-0.167279	0.136175	-0.217285	0.123457	-0.0961625	0.638611	-0.23747	0.0852915	0.0433735	0.877857	-0.204821	0.20445
Uncharacterized protein		SPHCH_RS08995	0.246311	0.0277393	-0.0620489	0.733454	0.200459	0.17808	0.89945	3.78692e-13	0.152257	0.452536	-0.252873	0.102204
SsrA-binding protein (Small protein B)	smpB	SPHCH_RS09000	-0.523143	6.48422e-07	-0.295989	0.0232421	0.0225773	0.938251	0.634491	1.01894e-07	0.0661846	0.781712	-0.0732051	0.794522
4-hydroxy-tetrahydrodipicolinate synthase (HTPA synthase) (EC 4.3.3.7)	dapA	SPHCH_RS09005	-0.757083	1.69629e-12	-0.342355	0.00636979	-0.103514	0.636311	-1.15902	5.22931e-18	-0.156543	0.399538	0.277315	0.0620789
Lytic transglycosylase catalytic		SPHCH_RS09010	-0.230403	0.0504987	-0.200368	0.165603	-0.147924	0.400486	1.65134	1.85384e-39	-0.139076	0.44787	-0.191717	0.314831
Transcription elongation factor GreB (Transcript cleavage factor GreB)	greB	SPHCH_RS09015	-0.725213	1.11668e-08	-0.0384524	0.887799	0.0388372	0.907174	0.827964	9.06774e-10	-0.0376437	0.916599	-0.254921	0.172508
Uncharacterized protein		SPHCH_RS09020	1.00308	0.117569	1.21962	0.0426209	-0.21665	0.895538	0.708835	0.215096	0.52494	0.681695	0.0786412	1
Polyphosphate kinase 2		SPHCH_RS09030	-0.890407	1.92327e-06	-0.0915837	0.732962	0.00357833	1	1.05255	5.04395e-12	-0.0136319	0.990474	-0.0607457	0.899672
Aspartate--tRNA(Asp/Asn) ligase (EC 6.1.1.23) (Aspartyl-tRNA synthetase) (AspRS) (Non-discriminating aspartyl-tRNA synthetase) (ND-AspRS)	aspS	SPHCH_RS09035	-1.16607	5.14077e-39	-0.223309	0.0419421	0.0690947	0.67141	-1.62344	1.8344e-34	0.0706926	0.691579	0.268699	0.0264693
Ribonuclease D (RNase D) (EC 3.1.13.5)	rnd	SPHCH_RS09040	-0.693747	1.6615e-12	0.15784	0.271404	0.307106	0.0139414	-0.227449	0.0781114	0.231846	0.140945	0.175317	0.276064
Uncharacterized protein		SPHCH_RS09045	-0.703536	3.56302e-07	-0.0591685	0.81756	0.092521	0.765598	-0.338957	0.0437013	-0.00601425	1	0.00939711	0.99739
Uncharacterized protein		SPHCH_RS09050	-0.406913	0.00703959	-0.00310292	1	-0.0364156	0.942419	-0.610607	0.000592859	-0.136737	0.654332	-0.19121	0.498362
Uncharacterized protein		SPHCH_RS09055	1.06926	2.96398e-20	0.153625	0.401728	0.192883	0.333827	1.49264	5.97397e-30	0.0983818	0.707498	-0.226534	0.297215
Membrane-flanked domain DUF304		SPHCH_RS09060	0.00619493	0.994545	-0.0331879	0.925498	0.111232	0.731546	0.323078	0.0863916	0.147781	0.603203	-0.0598259	0.923116
Addiction module antidote		SPHCH_RS09065	-0.341617	0.217227	0.271158	0.368158	-0.228356	0.627419	-0.795	0.00246162	-0.159139	0.826345	0.0383806	0.987488
Death-on-curing family protein		SPHCH_RS09070	-0.303697	0.014081	0.311265	0.120772	0.0948729	0.692723	0.00465346	0.998611	-0.0616698	0.84871	-0.155011	0.456459
Elongation factor 4 (EF-4) (EC 3.6.5.n1) (Ribosomal back-translocase LepA)	lepA	SPHCH_RS09075	-1.01924	2.81713e-29	-0.0252248	0.885417	0.300096	0.00354482	-1.05389	6.52472e-23	0.249912	0.0399839	0.0552277	0.838893
Acyltransferase 3		SPHCH_RS09085	-0.145822	0.580451	-0.406401	0.207321	-0.151867	0.695701	-0.699649	0.00171662	0.0118458	0.996809	0.356659	0.173217
Polyketide cyclase/dehydrase		SPHCH_RS09090	-0.723245	9.75977e-08	-0.289308	0.111961	-0.0757624	0.795221	-1.09475	5.49731e-11	-0.097797	0.740474	0.0675818	0.854283
Adenylate kinase (AK) (EC 2.7.4.3) (ATP-AMP transphosphorylase) (ATP:AMP phosphotransferase) (Adenylate monophosphate kinase)	adk	SPHCH_RS09095	-0.275763	0.00412254	0.256433	0.0157967	0.399517	2.17061e-05	-0.288121	0.0117794	0.382865	0.00022405	0.148876	0.403975
Protein translocase subunit SecY	secY	SPHCH_RS09100	-0.244814	0.0143028	-0.0537204	0.741899	0.0871345	0.587847	-0.551482	4.67406e-06	0.0490582	0.817746	0.186024	0.248537
50S ribosomal protein L15	rplO	SPHCH_RS09105	-1.17818	3.20425e-36	-0.751597	9.95652e-13	-0.471655	3.78125e-06	-2.38826	3.0328e-75	-0.241216	0.0702337	0.869677	7.7749e-14
50S ribosomal protein L30	rpmD	SPHCH_RS09110	-1.19044	3.27911e-27	-0.329342	0.0136455	-0.0733259	0.740652	-2.00749	5.61904e-44	0.0626643	0.801404	0.934079	1.06987e-13
30S ribosomal protein S5	rpsE	SPHCH_RS09115	-0.958179	6.75293e-26	0.091388	0.530931	0.126235	0.352566	-1.17885	9.37655e-23	0.197518	0.169492	0.863315	8.00137e-16
50S ribosomal protein L18	rplR	SPHCH_RS09120	-1.04965	1.03394e-22	-0.221493	0.10525	-0.0669907	0.719373	-1.87974	2.33106e-47	0.028876	0.93213	1.21304	1.17768e-26
50S ribosomal protein L6	rplF	SPHCH_RS09125	-1.11797	7.3305e-35	0.124573	0.366571	0.300394	0.0040585	-1.37746	1.74492e-34	0.363785	0.0011133	0.789276	2.79026e-13
30S ribosomal protein S8	rpsH	SPHCH_RS09130	-1.38499	2.92853e-32	0.0094453	0.974756	0.219553	0.215699	-1.79891	5.90427e-41	0.181831	0.293315	0.795841	7.97078e-11
30S ribosomal protein S14	rpsN	SPHCH_RS09135	-1.5006	1.3508e-49	0.0175034	0.943188	0.318859	0.010691	-1.98588	4.32581e-50	0.390385	0.0011133	0.755623	3.33527e-10
50S ribosomal protein L5	rplE	SPHCH_RS09140	-1.36228	2.29765e-41	-0.110332	0.462802	0.153307	0.334246	-1.88865	5.21458e-50	0.234832	0.0864128	0.807332	3.1896e-12
50S ribosomal protein L24	rplX	SPHCH_RS09145	-1.23885	1.14759e-34	0.104261	0.539172	0.239806	0.0458171	-1.44862	2.0764e-35	0.344169	0.00315935	0.94096	1.40919e-18
50S ribosomal protein L14	rplN	SPHCH_RS09150	-1.46553	1.54023e-33	-0.184524	0.268614	0.0931714	0.7253	-2.07414	6.95264e-45	0.0959939	0.707217	0.729714	9.69909e-07
30S ribosomal protein S17	rpsQ	SPHCH_RS09155	-1.55379	3.86497e-35	-0.0404483	0.884505	0.224707	0.270127	-2.04395	3.63737e-41	0.235323	0.240653	0.593047	4.74877e-05
50S ribosomal protein L29	rpmC	SPHCH_RS09160	-1.38924	5.20507e-29	-0.0703721	0.755383	0.158992	0.467123	-2.13881	8.06546e-43	0.100855	0.708981	0.760575	3.00449e-07
50S ribosomal protein L16	rplP	SPHCH_RS09165	-1.32003	6.85071e-39	-0.0279251	0.907754	0.0964817	0.622513	-1.91564	1.75922e-52	0.171737	0.31578	0.859514	2.66957e-13
30S ribosomal protein S3	rpsC	SPHCH_RS09170	-1.26727	4.82539e-37	0.0258934	0.912198	0.299225	0.0418673	-1.58838	2.56017e-39	0.381283	0.00379724	0.762115	2.67035e-09
50S ribosomal protein L22	rplV	SPHCH_RS09175	-1.29766	8.85695e-45	-0.0814407	0.623159	0.0727858	0.650978	-1.91389	5.84804e-65	0.158736	0.257646	0.863822	2.30869e-18
30S ribosomal protein S19	rpsS	SPHCH_RS09180	-1.476	8.7022e-42	-0.0139665	0.954308	0.187227	0.22644	-1.97563	5.58951e-61	0.159181	0.356759	0.709579	2.90023e-09
50S ribosomal protein L2	rplB	SPHCH_RS09185	-1.44142	1.22823e-46	0.012324	0.96074	0.0761329	0.729849	-1.95666	1.46354e-49	0.186074	0.263488	0.770874	1.17497e-10
50S ribosomal protein L23	rplW	SPHCH_RS09190	-1.51084	2.92304e-51	-0.0934563	0.566131	0.0596376	0.779029	-1.98363	8.53967e-51	0.119061	0.504748	0.695966	4.12662e-09
50S ribosomal protein L4	rplD	SPHCH_RS09195	-1.25098	1.51383e-38	-0.604955	2.96065e-06	-0.333671	0.0188995	-2.21314	1.72635e-69	-0.374018	0.0135049	0.750599	7.43057e-11
50S ribosomal protein L3	rplC	SPHCH_RS09200	-1.14658	1.50896e-33	-0.171445	0.140884	-0.0398058	0.831627	-1.72488	1.10622e-49	0.0552556	0.775054	0.846629	3.74816e-15
30S ribosomal protein S10	rpsJ	SPHCH_RS09205	-1.37031	1.05284e-40	-0.26207	0.0404689	0.0782799	0.684076	-1.38956	5.01221e-28	0.255737	0.069351	0.511197	3.42916e-05
Elongation factor Tu (EF-Tu)	tuf	SPHCH_RS09210	-1.0744	5.446e-30	0.15487	0.355262	0.252827	0.0779708	-1.28653	2.76073e-34	0.393524	0.00149731	0.973474	4.0312e-19
Elongation factor G (EF-G)	fusA	SPHCH_RS09215	-0.915192	6.45644e-22	0.0782132	0.609407	0.249986	0.0524188	-1.03704	8.24092e-19	0.264196	0.0372004	0.614541	8.67143e-08
30S ribosomal protein S7	rpsG	SPHCH_RS09220	-0.962067	5.35118e-22	-0.319114	0.0166351	-0.0482962	0.820333	-1.67918	3.38623e-50	0.00519806	0.999294	0.898496	1.27635e-16
30S ribosomal protein S12	rpsL	SPHCH_RS09225	-1.37356	1.00969e-33	-0.0796197	0.712296	0.0454091	0.866397	-1.68147	6.06398e-34	0.077979	0.797638	0.622679	0.000304249
Peptidase M23		SPHCH_RS09230	-1.52366	1.65782e-45	0.182746	0.207031	0.0816261	0.68735	-4.44106	3.74739e-158	-0.43679	0.000735507	0.0452341	0.931614
Uncharacterized protein		SPHCH_RS09235	-1.25294	1.31706e-26	0.353743	0.00603304	0.298988	0.0682458	-3.34367	1.50229e-71	-0.572931	0.000278294	-0.23614	0.294547
Mg chelatase, subunit ChlI		SPHCH_RS09240	-0.361809	0.00196298	-0.0584601	0.768923	0.12409	0.514266	-0.829682	3.16171e-10	0.0855473	0.754315	0.117317	0.587701
Ribosomal RNA large subunit methyltransferase E (EC 2.1.1.166) (23S rRNA Um2552 methyltransferase) (rRNA (uridine-2'-O-)-methyltransferase)	rlmE	SPHCH_RS09245	0.734756	4.08228e-07	0.263837	0.0863141	0.263942	0.11988	0.898624	8.61235e-12	0.25707	0.169817	-0.100093	0.767402
Ppx/GppA phosphatase		SPHCH_RS09250	0.788896	5.89997e-10	0.170302	0.413232	-0.0452072	0.896653	0.581221	0.000207062	-0.00610257	1	0.0672944	0.872269
Uncharacterized protein		SPHCH_RS09255	-0.966822	5.23195e-15	-0.287812	0.10923	0.173121	0.46173	-1.07442	6.54088e-12	0.0747871	0.847728	0.209316	0.356918
Protein-export membrane protein SecF	secF	SPHCH_RS09260	-0.906	5.34641e-19	-0.309093	0.00565284	0.0530624	0.787194	-1.2094	2.53195e-21	0.067309	0.744522	0.406457	0.000716414
Protein translocase subunit SecD	secD	SPHCH_RS09265	-0.974451	9.41336e-24	-0.171213	0.176082	0.151224	0.275591	-1.11823	3.60678e-19	0.103058	0.554114	0.362168	0.00367353
Preprotein translocase, YajC subunit		SPHCH_RS09270	-1.06225	4.17617e-18	-0.483267	0.000734486	-0.297436	0.10365	-1.3174	1.45603e-16	-0.126979	0.647138	0.550659	0.00252662
Transposase		SPHCH_RS09280	0.140707	0.734129	0.729666	0.0133632	0.079919	0.945144	-0.125979	0.720468	0.374397	0.513011	0.157974	0.814368
(S)-2-hydroxy-acid oxidase (EC 1.1.3.15)		SPHCH_RS09285	0.182471	0.289176	-0.13255	0.606308	-0.131051	0.673124	-0.16718	0.436808	-0.24552	0.402244	-0.236995	0.376937
Amidase		SPHCH_RS09295	0.42837	0.000453649	0.118009	0.578182	-0.00924321	1	-0.112087	0.49057	0.0880971	0.762367	0.143265	0.571822
TonB-dependent receptor		SPHCH_RS09300	0.546293	0.00969951	0.108315	0.766563	-0.139	0.752058	2.22166e-05	1	-0.105194	0.842512	0.051146	0.967628
Long-chain-fatty-acid--CoA ligase (EC 6.2.1.3)		SPHCH_RS09310	0.286926	0.376352	-0.196902	0.631649	-0.00886013	1	-0.390637	0.122965	0.337672	0.44787	-0.106782	0.889547
Monooxygenase FAD-binding protein		SPHCH_RS09315	0.183495	0.301483	-0.312454	0.136963	-0.140939	0.659468	-0.446885	0.0261515	-0.317376	0.311304	0.14277	0.742135
Transcriptional regulator, LysR family		SPHCH_RS09320	0.0100112	0.982288	0.458254	0.00498825	-0.0271549	0.942419	-0.177453	0.272063	-0.061003	0.869519	-0.00528791	1
Uncharacterized protein		SPHCH_RS09325	0.51134	0.251949	0.135066	0.889297	0.165678	0.857068	0.550437	0.113667	0.208333	0.83839	0.397321	0.561615
Endoribonuclease L-PSP		SPHCH_RS09330	-0.712893	0.307795	-1.11073	0.113781	-0.737871	0.508231	-0.0595441	0.971004	-0.568909	0.67456	-0.446182	0.706963
Betaine-aldehyde dehydrogenase (EC 1.2.1.8)		SPHCH_RS09335	0.0398031	0.934516	0.180477	0.587397	-0.372237	0.309977	0.289863	0.186571	-0.248716	0.551958	-0.0250692	0.987843
Acetylornithine deacetylase (EC 3.5.1.-) (EC 3.5.1.16)		SPHCH_RS09340	0.654917	0.171444	0.0555977	0.992414	0.0928313	0.978805	0.174598	0.7652	0.390768	0.724729	0.197757	0.895188
Trimethylamine dehydrogenase (EC 1.5.8.2)		SPHCH_RS09345	0.00949171	1	0.0187199	0.983564	0.00826858	1	-0.143395	0.460238	-0.0203314	0.973558	0.0693132	0.908191
Uncharacterized protein		SPHCH_RS09350	0.438589	0.204466	-0.483506	0.372724	0.230191	0.728725	-0.476299	0.16573	-0.632138	0.300438	-0.518946	0.328614
TonB-dependent receptor		SPHCH_RS09360	0.241999	0.206167	0.411599	0.0539376	0.0270184	0.974923	-0.0488038	0.857242	0.299626	0.333374	0.386184	0.0975061
Beta-glucosidase (EC 3.2.1.21)		SPHCH_RS09370	-0.0981658	0.723646	-0.0148852	0.990393	-0.311247	0.502689	-0.983047	7.41106e-05	-0.411408	0.293315	0.0645188	0.931614
Sugar transporter		SPHCH_RS09375	0.277837	0.182169	0.454206	0.0477817	-0.304918	0.331594	0.160307	0.419464	-0.404254	0.191764	-0.218333	0.492327
Oxidoreductase domain protein		SPHCH_RS09380	0.00944506	1	-0.115322	0.636009	0.0692612	0.855693	-0.864817	4.22399e-06	0.00943312	1	-0.173902	0.571544
Uncharacterized protein		SPHCH_RS09385	0.0129022	1	0.416029	0.440847	0.0173569	1	-0.886776	0.0489453	-0.148313	0.905835	-0.254576	0.803358
Uncharacterized protein		SPHCH_RS09390	0.412471	0.656736	-0.012991	1	0.685709	0.512725	0.229009	0.767183	0.457765	0.762367	0.617089	0.585065
Transcriptional regulator, LysR family		SPHCH_RS09395	-0.766161	3.20345e-06	-0.354378	0.0495241	-0.437639	0.0312712	-1.47173	3.28445e-17	-0.515113	0.00761759	-0.311056	0.156595
Succinate CoA transferase (EC 3.1.2.1)		SPHCH_RS09400	-0.228076	0.219279	-0.128332	0.645248	0.0583374	0.903397	-1.3351	6.18654e-13	-0.134996	0.72241	1.99921	5.69395e-37
Uncharacterized protein		SPHCH_RS09405	0.509936	0.00853795	-0.166019	0.636796	-0.074881	0.902711	0.41203	0.0462811	0.303984	0.424358	0.171975	0.683268
30S ribosomal protein S13	rpsM	SPHCH_RS09410	-1.07188	3.11135e-27	-0.0606015	0.712347	0.155286	0.28092	-1.07065	2.08951e-18	0.181326	0.228154	0.680893	5.38158e-08
30S ribosomal protein S11	rpsK	SPHCH_RS09415	-1.11721	1.87944e-26	-0.252415	0.0796643	-0.0234803	0.927231	-1.49905	2.5794e-33	0.0160192	0.963187	0.81071	4.95609e-13
DNA-directed RNA polymerase subunit alpha (RNAP subunit alpha) (EC 2.7.7.6) (RNA polymerase subunit alpha) (Transcriptase subunit alpha)	rpoA	SPHCH_RS09420	-1.2138	1.59916e-39	-0.346642	0.00164843	0.0209874	0.929776	-1.59535	8.36162e-39	0.0194672	0.941611	0.586165	1.51633e-07
50S ribosomal protein L17	rplQ	SPHCH_RS09425	-1.20706	5.30727e-35	-0.174971	0.201803	0.0497465	0.799772	-1.5403	1.90195e-32	0.20005	0.162516	0.533618	5.60253e-06
Prolyl oligopeptidase (EC 3.4.21.26)		SPHCH_RS09430	-0.35014	0.00167724	0.0490647	0.811201	0.172426	0.333827	-0.476973	0.000169726	0.272647	0.111716	-0.260196	0.102141
Uncharacterized protein		SPHCH_RS09435	-0.0740409	0.88387	-0.124148	0.839087	0.267442	0.596955	0.413256	0.105246	0.255043	0.681695	-0.15158	0.846659
GMP synthase [glutamine-hydrolyzing] (EC 6.3.5.2) (GMP synthetase) (Glutamine amidotransferase)	guaA	SPHCH_RS09440	-1.33732	8.19404e-40	-0.148964	0.278899	0.0742967	0.691627	-1.34316	3.22844e-25	-0.000223663	1	0.00503986	1
Uncharacterized protein		SPHCH_RS09455	-0.34749	0.252248	0.648101	0.00881673	-0.00847779	1	-0.112546	0.709459	-0.194553	0.721047	-0.173655	0.772897
3-oxoacyl-(Acyl-carrier-protein) reductase (EC 1.1.1.100)		SPHCH_RS09460	0.152983	0.374478	0.686358	2.87504e-05	-0.0508583	0.919158	-0.136587	0.504224	0.0358296	0.949365	-0.185497	0.617713
Uncharacterized protein		SPHCH_RS09470	1.01889	0.0003111	0.12327	0.855458	-0.0287555	1	0.252455	0.473086	0.17702	0.863451	-0.414044	0.557094
Aminoglycoside phosphotransferase		SPHCH_RS09475	1.00445	0.00047737	0.109379	0.853179	0.321796	0.586145	0.76612	0.00577703	-0.162965	0.848223	-0.144244	0.861045
Putative F420-dependent oxidoreductase, MSMEG_2249 family		SPHCH_RS09480	-0.0348868	0.961357	-0.325183	0.716621	-1.40263	0.00680259	-0.191981	0.591244	-1.26166	0.0300449	-0.569026	0.351182
Uncharacterized protein		SPHCH_RS09495	0.467478	0.0307494	3.88122	1.86889e-143	0.187366	0.670911	0.344173	0.136315	0.26929	0.593427	0.102547	0.923116
Uncharacterized protein		SPHCH_RS09515	-0.0264037	0.971865	-1.20265	5.61831e-05	-0.367712	0.408605	-0.718249	0.00435508	-0.359537	0.482809	0.274829	0.4715
Kynurenine--oxoglutarate transaminase (EC 2.6.1.7)		SPHCH_RS09520	-0.0181032	0.970514	-0.364152	0.0587342	0.00590532	1	0.391384	0.0119974	-0.0132589	0.997718	-0.043518	0.939072
RDD domain containing protein		SPHCH_RS09525	0.381718	0.0313967	-0.362482	0.154476	-0.287882	0.32597	-0.0597168	0.822824	-0.150505	0.726599	-0.338691	0.228067
Uncharacterized protein		SPHCH_RS09530	0.241549	0.115166	-0.215615	0.282345	-0.379053	0.2153	-0.104105	0.617494	-0.128323	0.761927	-0.656766	0.000184318
Uncharacterized protein		SPHCH_RS09535	-0.00760634	0.992137	-0.259527	0.105209	-0.153768	0.492363	-0.340365	0.0194783	-0.0963175	0.732131	-0.426442	0.0141949
ATPase associated with various cellular activities AAA_3		SPHCH_RS09540	0.0722247	0.672085	-0.097866	0.686071	0.0512167	0.870238	-0.399492	0.00901831	0.0104867	0.994998	-0.0284972	0.971732
Uncharacterized protein		SPHCH_RS09545	0.149602	0.264542	-0.250901	0.11783	-0.0951452	0.712414	-0.242761	0.124883	-0.220262	0.373737	-0.254107	0.174647
Uncharacterized protein		SPHCH_RS09550	0.261827	0.0197633	-0.107257	0.579488	-0.132345	0.635453	-0.089174	0.606585	-0.285327	0.193066	-0.135133	0.610146
Uncharacterized protein		SPHCH_RS09555	0.165918	0.344979	0.276786	0.288417	-0.0110738	0.984815	0.0330481	0.898129	-0.1193	0.712169	0.210483	0.397396
Uncharacterized protein		SPHCH_RS09565	-0.0781529	0.909003	-0.215835	0.796519	-0.810262	0.236333	4.16914	9.99673e-108	-0.319148	0.752139	-0.136104	0.947262
Glutamate synthase (Ferredoxin) (EC 1.4.7.1)		SPHCH_RS09570	-0.17426	0.0960708	-0.0620886	0.68794	-0.0124521	0.970196	1.59893	3.30204e-44	-0.0235855	0.923578	0.0680245	0.771733
Uncharacterized protein		SPHCH_RS09575	-0.597833	4.22432e-09	-0.0272022	0.896696	0.159993	0.343687	1.56695	1.72763e-42	0.1337	0.546879	0.269691	0.0495801
Glutamate synthase, small subunit (EC 1.4.1.13)		SPHCH_RS09580	-0.68851	1.42026e-12	-0.0503823	0.768575	0.0111668	0.976039	1.29774	8.34055e-30	0.00600174	0.997718	0.12037	0.533862
Undecaprenyl-diphosphatase (EC 3.6.1.27) (Bacitracin resistance protein) (Undecaprenyl pyrophosphate phosphatase)	uppP	SPHCH_RS09585	-0.497945	5.12238e-05	-0.284018	0.0806238	-0.119059	0.67141	-0.870921	6.50419e-09	-0.193258	0.402109	0.0834308	0.785401
NAD-dependent epimerase/dehydratase		SPHCH_RS09590	-0.44995	6.52509e-07	0.0716325	0.657749	0.126513	0.379434	-0.387773	0.000838423	0.0914736	0.60776	0.179112	0.214988
Uncharacterized protein		SPHCH_RS09595	0.443944	0.000480124	-0.57626	0.000152576	-0.36479	0.0424609	-0.528585	0.00051411	-0.455247	0.0316323	0.0226995	0.972751
Uncharacterized protein		SPHCH_RS09600	1.6029	6.43994e-39	0.287352	0.0506993	0.21439	0.254627	1.75889	1.96067e-38	0.117032	0.692881	-0.233666	0.313797
Uncharacterized protein		SPHCH_RS09605	1.60153	6.34004e-57	0.398745	0.0023823	0.166605	0.313056	1.89074	3.7202e-52	0.247029	0.134598	0.000896067	1
2-nonaprenyl-3-methyl-6-methoxy-1,4-benzoquinol hydroxylase (EC 1.14.13.-) (5-demethoxyubiquinone hydroxylase) (DMQ hydroxylase)	coq7	SPHCH_RS09610	1.63496	3.36712e-41	0.534097	3.24837e-06	0.0218747	0.950322	1.40411	1.38935e-32	-0.0397429	0.892146	-0.316735	0.0331947
Disulfide bond formation protein DsbB		SPHCH_RS09615	-0.406797	0.000461999	-0.54323	4.34236e-05	-0.287729	0.0750642	-0.754333	2.92257e-07	-0.289843	0.10197	-0.357846	0.0202805
Carboxyl-terminal protease		SPHCH_RS09620	-0.234973	0.0478461	-0.0633228	0.754864	0.0172759	0.958215	0.0565268	0.732935	-0.0295493	0.92597	-0.222524	0.202257
Peptidase M23		SPHCH_RS09625	0.0814606	0.614802	-0.0476855	0.831915	-0.232764	0.227609	-0.596723	5.49747e-05	-0.14978	0.480799	-0.319645	0.0468549
Ribosomal RNA large subunit methyltransferase H (EC 2.1.1.177) (23S rRNA (pseudouridine1915-N3)-methyltransferase) (23S rRNA m3Psi1915 methyltransferase) (rRNA (pseudouridine-N3-)-methyltransferase RlmH)	rlmH	SPHCH_RS09630	-0.211316	0.124722	-0.122351	0.484671	-0.236899	0.160828	-0.0280659	0.8851	-0.144159	0.503013	-0.298232	0.0878203
Ribosomal silencing factor RsfS	rsfS	SPHCH_RS09635	-0.238923	0.0370028	0.86515	5.73177e-18	0.320071	0.0102442	0.161695	0.196684	0.350066	0.00678476	0.0474044	0.878704
Probable nicotinate-nucleotide adenylyltransferase (EC 2.7.7.18) (Deamido-NAD(+) diphosphorylase) (Deamido-NAD(+) pyrophosphorylase) (Nicotinate mononucleotide adenylyltransferase) (NaMN adenylyltransferase)	nadD	SPHCH_RS09640	0.0129369	0.941212	0.150418	0.380482	-0.546247	0.000585685	-0.59111	4.27773e-05	-0.377935	0.0864128	0.252968	0.252658
RmuC-domain protein		SPHCH_RS09645	0.0164888	0.934187	0.08501	0.660039	0.258831	0.113801	0.489402	0.000148058	0.319069	0.0555189	1.67374	1.61854e-47
Sulfate-transporting ATPase (EC 3.6.3.25)		SPHCH_RS09650	1.33821	2.40559e-25	0.222503	0.2543	0.240159	0.23117	1.00016	3.99493e-10	0.120624	0.67456	-0.221542	0.391221
RNA polymerase sigma-54 factor		SPHCH_RS09655	1.69918	1.04468e-55	0.17112	0.402613	0.261108	0.144785	1.22039	1.23157e-17	0.0584515	0.854462	-0.442139	0.00776849
D-amino-acid transaminase (EC 2.6.1.21)		SPHCH_RS09660	0.111622	0.426115	-0.140239	0.459196	-0.114368	0.709215	0.10642	0.521599	-0.0252327	0.96291	-0.0603814	0.874922
Regulatory protein MarR		SPHCH_RS09665	0.0221956	0.930207	0.0919861	0.700698	0.189299	0.453853	-0.2745	0.0584155	0.129649	0.626846	-0.311398	0.0990591
DGQHR domain protein		SPHCH_RS09685	0.743205	4.71888e-12	0.341213	0.015985	0.215041	0.257944	0.897029	2.6371e-12	0.150973	0.477014	-0.2043	0.269116
Uncharacterized protein		SPHCH_RS09690	0.520395	2.19075e-06	0.232164	0.112438	0.0925014	0.662579	0.601899	3.54735e-06	0.0539379	0.850953	-0.353449	0.0220657
DGQHR domain protein		SPHCH_RS09695	0.448881	7.78627e-06	0.326946	0.0117319	0.412813	0.015901	0.588054	1.08797e-06	0.235355	0.185937	-0.498453	0.00118674
6-carboxy-5,6,7,8-tetrahydropterin synthase (EC 4.-.-.-)		SPHCH_RS09700	0.555084	1.154e-06	0.389814	0.00667959	0.31887	0.0546687	0.576425	2.05321e-05	0.284297	0.168386	-0.446607	0.00804867
7-cyano-7-deazaguanine synthase (EC 6.3.4.20) (7-cyano-7-carbaguanine synthase) (PreQ(0) synthase) (Queuosine biosynthesis protein QueC)	queC	SPHCH_RS09705	0.359225	0.00183583	0.327033	0.014667	0.324378	0.0373091	0.557489	4.14002e-05	0.192203	0.342425	-0.740343	1.43959e-06
Uncharacterized protein		SPHCH_RS09710	0.437012	0.000343737	0.0645888	0.752917	0.123499	0.605966	0.38898	0.0100076	0.0610367	0.830903	-0.561815	0.000158328
Haloacid dehalogenase domain protein hydrolase		SPHCH_RS09715	0.54222	2.39267e-06	0.0461213	0.837397	0.165109	0.427181	0.488774	0.000704624	-0.0866954	0.775985	-0.844196	1.35344e-08
Uncharacterized protein		SPHCH_RS09720	0.100367	0.504059	0.109683	0.579488	0.240271	0.201395	0.0770126	0.675848	0.179794	0.399538	-0.139071	0.561479
DNA helicase (EC 3.6.4.12)		SPHCH_RS09725	0.119947	0.309525	-0.118904	0.4202	0.202417	0.215442	-0.0741156	0.641766	0.0637487	0.800194	-0.126713	0.519064
Uncharacterized protein		SPHCH_RS09735	0.44253	0.0558222	0.534998	0.0489158	-0.153458	0.723331	0.195741	0.422658	-0.396979	0.374102	0.326257	0.358443
Uncharacterized protein		SPHCH_RS09745	-0.0890638	0.705946	-0.0944932	0.769911	-0.0766575	0.844325	-0.0452637	0.829195	0.0543883	0.938163	-0.172187	0.640396
Uncharacterized protein		SPHCH_RS09755	0.100277	0.460848	-0.0822415	0.626331	-0.00727347	0.991488	-0.071206	0.674704	-0.115371	0.602413	-0.00736966	0.998982
Peptidase U62 modulator of DNA gyrase		SPHCH_RS09760	1.51625	9.92072e-50	0.298177	0.00782166	0.0526071	0.788209	1.41859	2.33752e-28	-0.00195245	1	-0.0311721	0.931172
Uncharacterized protein		SPHCH_RS09765	1.7126	2.37156e-37	0.402475	0.0141724	0.147726	0.584353	2.08714	1.19282e-49	0.305584	0.20927	0.159448	0.653961
Nitrogen regulatory protein P-II		SPHCH_RS09770	1.71571	0.000210806	1.32507	0.0183936	0.239379	0.894365	2.34224	1.11551e-07	0.0879965	0.988288	0.355798	0.813702
Ammonium transporter		SPHCH_RS09775	0.802129	0.0138954	0.812094	0.0083281	-0.0970305	0.902665	1.50404	1.91547e-12	-0.3697	0.634315	0.272502	0.662238
Phytoene synthase (EC 2.5.1.32)		SPHCH_RS09780	0.229448	0.159324	-0.465793	0.0173349	-0.0570585	0.914459	-0.164493	0.343084	-0.0933802	0.805314	-0.0868796	0.823463
Cytokinin riboside 5'-monophosphate phosphoribohydrolase (EC 3.2.2.n1)		SPHCH_RS09785	1.00364	1.52644e-20	0.0286746	0.908864	-0.0655136	0.81416	0.591217	1.54417e-05	0.0209598	0.955773	-0.234736	0.2809
Phytoene desaturase		SPHCH_RS09790	1.01852	6.88129e-26	0.162635	0.261498	0.0432873	0.858248	0.650095	2.36379e-06	0.154585	0.41624	-0.145729	0.458895
Lycopene cyclase		SPHCH_RS09795	0.210562	0.150051	-0.147366	0.498011	-0.170925	0.563483	-0.00730492	0.979756	-0.323104	0.131082	-0.288682	0.136174
Uncharacterized protein		SPHCH_RS09800	0.633013	0.00468804	1.21704	1.19616e-07	-0.0847418	0.906901	0.265813	0.253748	-0.212085	0.698654	0.582248	0.0506732
Cation diffusion facilitator family transporter		SPHCH_RS09805	0.271531	0.0290939	0.313529	0.0369877	0.00216929	1	0.76357	5.70163e-09	-0.16137	0.483488	0.307107	0.0657921
Uncharacterized protein		SPHCH_RS09810	0.568962	0.000156192	0.16492	0.462802	-0.10616	0.765744	0.469421	0.00225145	-0.0381127	0.953944	-0.0712474	0.899766
HI0933 family protein		SPHCH_RS09815	-1.19147	1.81357e-25	-0.177675	0.249446	-0.329337	0.0166692	-2.07436	1.68909e-42	-0.201859	0.302519	-0.0967641	0.664432
Beta-lactamase hydrolase-family protein		SPHCH_RS09820	-0.801667	3.43634e-12	-0.374733	0.00546509	-0.271689	0.0962052	-1.11869	5.92965e-15	-0.357875	0.0572774	0.027477	0.949242
ATP-dependent DNA helicase RecQ		SPHCH_RS09825	-0.845426	2.81915e-16	-0.210703	0.151155	-0.052372	0.807847	-1.05387	1.18495e-15	-0.059762	0.806151	-0.0534315	0.85534
Uncharacterized protein		SPHCH_RS09830	-0.833864	4.83322e-06	-0.24238	0.360455	-0.493435	0.0737104	-0.983898	1.26171e-06	-0.690879	0.0293135	-0.336988	0.259029
Beta-lactamase		SPHCH_RS09835	-0.588013	1.85159e-06	0.0922754	0.692616	0.329971	0.0441947	-0.335778	0.0213014	0.153227	0.517093	0.32337	0.085347
Phenazine biosynthesis protein PhzF family		SPHCH_RS09840	-0.70253	5.13709e-07	-1.11446	7.95325e-12	-0.130689	0.733721	0.513846	0.00127096	-0.120976	0.690097	-0.154073	0.568266
Chorismate synthase (CS) (EC 4.2.3.5) (5-enolpyruvylshikimate-3-phosphate phospholyase)	aroC	SPHCH_RS09845	0.017806	0.910661	-0.155308	0.269801	0.0631301	0.749623	0.50688	5.86795e-05	0.0433432	0.854464	-0.230853	0.132102
Enoyl-[acyl-carrier-protein] reductase [NADH] (EC 1.3.1.9)		SPHCH_RS09850	0.535281	1.10499e-06	0.0548812	0.829294	0.266603	0.111619	1.24197	1.8769e-19	0.307241	0.0564123	0.081764	0.772161
Ribonuclease BN		SPHCH_RS09855	2.05476	3.6413e-95	0.418014	0.000245374	0.112798	0.562425	2.23493	1.63518e-79	0.11237	0.594573	-0.303791	0.0308242
Heat shock protein DnaJ domain protein		SPHCH_RS09860	1.85516	4.96109e-78	0.502672	2.77273e-06	0.00344545	1	1.38529	1.49674e-26	-0.0597454	0.806261	-0.147107	0.446038
Pyridoxine/pyridoxamine 5'-phosphate oxidase (EC 1.4.3.5) (PNP/PMP oxidase) (PNPOx) (Pyridoxal 5'-phosphate synthase)	pdxH	SPHCH_RS09865	-0.317865	0.0220316	-0.42126	0.00305034	-0.0331265	0.919416	-0.331568	0.0206735	-0.387746	0.0200304	-0.283817	0.129587
Sodium:dicarboxylate symporter		SPHCH_RS09880	-0.239647	0.0147643	-0.198269	0.0955478	-0.0264449	0.901147	0.0159375	0.921458	-0.0386554	0.850953	-0.137247	0.413558
Uncharacterized protein		SPHCH_RS09885	-2.24919	3.29112e-38	-0.212792	0.303655	0.197832	0.400486	-2.97449	1.01927e-29	0.196826	0.445836	0.0944144	0.804896
Adenylosuccinate synthetase (AMPSase) (AdSS) (EC 6.3.4.4) (IMP--aspartate ligase)	purA	SPHCH_RS09890	-1.71756	1.23036e-66	-0.328655	0.00760372	0.00214124	1	-2.24158	6.98702e-69	-0.000848592	1	0.0138252	0.983606
Uncharacterized protein		SPHCH_RS09895	-0.0928752	0.799737	-0.227303	0.510598	-0.155113	0.763787	0.254547	0.282602	0.0761989	0.922787	0.189018	0.791266
tRNA synthetase class II (G H P and S)		SPHCH_RS09900	-0.720285	2.02189e-14	-0.284621	0.00869756	-0.0669413	0.683259	-0.940344	5.39819e-15	-0.0775845	0.692994	-0.15908	0.302835
D-3-phosphoglycerate dehydrogenase (EC 1.1.1.95)		SPHCH_RS09905	-0.675929	6.42324e-13	-0.257248	0.0225668	-0.0908655	0.572681	-0.779321	1.18921e-11	0.0768504	0.681695	-0.295348	0.0189474
Phosphoserine aminotransferase (EC 2.6.1.52)		SPHCH_RS09910	-1.01436	5.76752e-26	-0.495987	2.27425e-07	-0.21105	0.0655058	-1.18872	2.73274e-24	-0.101983	0.550809	-0.320954	0.0119538
Extensin family protein		SPHCH_RS09915	-0.0576715	0.836708	-0.304885	0.229909	-0.0786237	0.865867	1.01003	6.86354e-10	-0.0964175	0.82172	0.0819996	0.860082
Uncharacterized protein		SPHCH_RS09920	2.57808	1.06468e-100	0.462869	0.00147757	0.131422	0.559165	2.60949	9.2938e-73	0.0777527	0.781712	-0.424983	0.0152643
Pyrimidine 5'-nucleotidase		SPHCH_RS09925	0.0263793	0.879392	-0.152112	0.364373	-0.0603079	0.820217	-0.659883	1.37017e-05	0.0624625	0.823774	-0.195391	0.367255
2,3,4,5-tetrahydropyridine-2,6-dicarboxylate N-succinyltransferase (EC 2.3.1.117) (Tetrahydrodipicolinate N-succinyltransferase) (THDP succinyltransferase) (THP succinyltransferase) (Tetrahydropicolinate succinylase)	dapD	SPHCH_RS09930	-0.941809	2.86249e-21	-0.0343181	0.872403	0.110611	0.512725	-1.36321	1.38954e-31	0.0569932	0.828955	0.0845133	0.731816
Xenobiotic-transporting ATPase (EC 3.6.3.44)		SPHCH_RS09935	0.700301	1.13728e-13	-0.39613	0.000770464	-0.404634	0.0010006	0.336	0.00374918	-0.342715	0.00621813	-0.197915	0.191556
Integral membrane protein, TerC family		SPHCH_RS09940	1.45037	2.28537e-17	1.0322	3.49285e-06	-0.241813	0.596177	0.307812	0.216791	-0.344296	0.506645	0.147759	0.803358
Putative MASP		SPHCH_RS09945	1.33189	2.24792e-24	0.454576	0.0106177	0.080297	0.857068	4.24908	4.37854e-218	0.190465	0.527111	0.0325266	0.988599
Thioesterase superfamily protein		SPHCH_RS09950	1.3146	3.84802e-24	0.144062	0.572686	0.0229425	0.96628	1.07616	7.75886e-15	0.296008	0.164168	-0.346772	0.173295
Oligopeptidase B (EC 3.4.21.83)		SPHCH_RS09955	1.29345	1.99795e-42	0.178617	0.19801	0.106621	0.515194	1.14728	2.75311e-20	0.138497	0.40306	-0.140296	0.470932
Peptidase M24		SPHCH_RS09960	1.92537	2.19049e-72	0.870826	6.68316e-16	0.40623	0.00318157	1.92817	4.15612e-62	0.32342	0.0265907	0.23685	0.128784
Phasin		SPHCH_RS09965	1.25544	8.7777e-28	0.681665	7.16961e-08	0.281501	0.0534373	1.42337	1.66845e-38	0.370127	0.00879288	0.559732	0.000129567
Poly(R)-hydroxyalkanoic acid synthase, class I		SPHCH_RS09970	0.310436	0.00903818	-0.0896462	0.655884	0.0287015	0.923425	0.695312	1.55071e-07	0.0303077	0.930444	-0.114418	0.625458
LL-diaminopimelate aminotransferase (EC 2.6.1.83)		SPHCH_RS09975	-0.275196	0.00826834	0.120763	0.414876	0.0791799	0.678699	0.0864898	0.571846	-0.0292108	0.918528	0.0877469	0.70048
Uncharacterized protein		SPHCH_RS09985	0.0367145	0.83272	-0.232058	0.165057	0.0586589	0.826542	-0.139752	0.377717	-0.0233826	0.953944	-0.081748	0.804203
Isoquinoline 1-oxidoreductase (EC 1.3.99.16)		SPHCH_RS09990	-0.000731658	1	-0.174406	0.560771	-0.00498675	1	-0.0189048	0.956395	0.0468436	0.900963	-0.302109	0.19922
Extradiol ring-cleavage dioxygenase class III protein subunit B		SPHCH_RS09995	1.52958	1.13396e-49	0.236457	0.138821	0.668262	2.79123e-07	1.7547	2.57412e-46	0.150929	0.498608	0.0264647	0.962615
Uncharacterized protein		SPHCH_RS10010	0.10766	0.614392	-0.0516869	0.895102	-0.277611	0.379945	0.169011	0.445403	-0.287611	0.44787	0.173928	0.642275
Uncharacterized protein		SPHCH_RS10015	-0.0596379	0.6942	0.246769	0.063328	0.388196	0.0119915	0.307884	0.0427187	0.289126	0.0742338	-1.44986	2.903e-21
Bifunctional DNA primase/polymerase		SPHCH_RS10020	1.33655	7.69703e-08	0.63314	0.0548457	-0.116729	0.866111	2.0249	3.03449e-20	-0.236933	0.718798	0.216359	0.760489
Integrase family protein		SPHCH_RS10025	0.706367	0.00345682	-0.178307	0.690247	-0.0197299	1	0.0943774	0.750735	0.0930644	0.922787	-0.808301	0.0362107
S1/P1 nuclease		SPHCH_RS10040	-0.414425	0.0259637	-0.232365	0.378649	-0.230669	0.471828	-0.345702	0.0920768	-0.083265	0.874617	-0.360672	0.256258
TonB-dependent receptor		SPHCH_RS10045	0.124319	0.31941	-0.105589	0.537632	0.0133451	0.978805	-0.318288	0.0238064	-0.0175421	0.971081	-0.184276	0.343575
Xanthine dehydrogenase (EC 1.17.1.4)		SPHCH_RS10050	0.796518	5.08943e-16	0.30132	0.0059437	0.15394	0.289488	0.622377	9.73782e-08	0.121382	0.546879	0.0361449	0.912649
Xanthine dehydrogenase (EC 1.17.1.4)		SPHCH_RS10055	0.849478	2.24923e-15	0.338461	0.0681082	0.147109	0.456585	0.55075	2.86443e-05	0.0326808	0.939168	-0.0368035	0.929733
(2Fe-2S)-binding domain-containing protein		SPHCH_RS10060	0.74885	8.80638e-10	0.210693	0.24113	0.178565	0.421264	0.796332	3.81527e-06	0.185136	0.467701	-0.0162392	0.993073
DNA mismatch endonuclease Vsr		SPHCH_RS10070	0.265669	0.0623307	0.383012	0.022934	0.134061	0.691337	1.07773	2.5865e-16	0.372247	0.103887	-0.793395	1.30357e-05
Uncharacterized protein		SPHCH_RS10075	-0.0507773	0.775273	0.0121622	0.980558	0.195261	0.273842	0.691278	1.26534e-06	0.142644	0.510253	-0.869204	2.1033e-08
Uncharacterized protein		SPHCH_RS10080	-0.0487283	0.756409	0.0565872	0.787561	0.34578	0.0171518	0.342599	0.0210883	0.198605	0.354103	-0.473624	0.00138688
DNA-cytosine methyltransferase		SPHCH_RS10085	-0.200611	0.0643073	0.0767237	0.634055	0.343196	0.00177002	0.255514	0.038235	0.199212	0.169817	0.00685615	0.999718
Uncharacterized protein		SPHCH_RS10090	0.624431	0.00826834	0.330307	0.297581	-0.309056	0.512725	0.0563913	0.857995	0.0634335	0.938163	0.242145	0.597604
Uncharacterized protein		SPHCH_RS10095	-0.131877	0.417014	2.21936	4.08338e-45	0.24606	0.228339	0.699139	1.40635e-06	0.394845	0.0418396	0.491466	0.00286493
Integrase family protein		SPHCH_RS10100	-0.288047	0.0364407	0.15878	0.433982	0.373063	0.0332386	-0.0556782	0.758489	0.200257	0.426069	-0.0361973	0.936881
Phosphomethylpyrimidine synthase (EC 4.1.99.17) (Hydroxymethylpyrimidine phosphate synthase) (HMP-P synthase) (HMP-phosphate synthase) (HMPP synthase) (Thiamine biosynthesis protein ThiC)	thiC	SPHCH_RS10110	-0.635011	2.13117e-09	-0.167829	0.305317	0.160959	0.3544	-0.181987	0.172271	0.214871	0.194642	0.281576	0.0414238
Uncharacterized protein		SPHCH_RS10115	-0.11815	0.583656	-0.0966553	0.702585	0.100462	0.759249	-0.0365611	0.852808	0.0454395	0.918528	0.205487	0.40297
Uncharacterized protein		SPHCH_RS10120	-0.0394563	0.952507	-0.504702	0.204965	-0.463958	0.368583	-0.360852	0.219553	-0.910159	0.082653	-0.240971	0.792015
Unspecific monooxygenase (EC 1.14.14.1)		SPHCH_RS10125	-0.138135	0.335771	-0.218654	0.204703	-0.102984	0.707263	-0.259627	0.0760484	-0.113774	0.679111	-0.123864	0.643366
Uncharacterized protein		SPHCH_RS10130	-0.132055	0.414977	-0.108847	0.674977	-0.039599	0.938251	-0.0933897	0.613376	-0.0032796	1	0.0869556	0.775621
Uncharacterized protein		SPHCH_RS10135	0.419532	0.545663	-0.198892	0.872992	-0.499934	0.734317	0.0188355	1	-0.00363837	1	0.0496648	1
2-dehydro-3-deoxyphosphooctonate aldolase (EC 2.5.1.55) (3-deoxy-D-manno-octulosonic acid 8-phosphate synthase) (KDO-8-phosphate synthase) (KDO 8-P synthase) (KDOPS) (Phospho-2-dehydro-3-deoxyoctonate aldolase)	kdsA	SPHCH_RS10140	-0.0703865	0.657021	-0.0966554	0.657007	0.12033	0.602195	-0.02089	0.936527	-0.112684	0.676139	-0.00569092	1
Gamma-glutamyl phosphate reductase (GPR) (EC 1.2.1.41) (Glutamate-5-semialdehyde dehydrogenase) (Glutamyl-gamma-semialdehyde dehydrogenase) (GSA dehydrogenase)	proA	SPHCH_RS10145	-0.288541	0.00872188	0.00184173	1	0.000458149	1	-0.220878	0.0826996	-0.00274705	1	0.127339	0.462936
Methyltransferase type 12		SPHCH_RS10150	1.1797	3.32659e-29	-0.0211678	0.929522	0.0782716	0.73608	1.11685	1.82323e-17	0.0817234	0.774861	-0.042074	0.931172
AAA family ATPase, CDC48 subfamily (EC 3.6.1.3)		SPHCH_RS10155	2.65823	9.54457e-143	1.09696	1.11279e-27	0.367199	0.000873047	3.07331	3.91211e-142	0.288807	0.0273313	-0.10034	0.649433
Transcriptional regulator, LysR family		SPHCH_RS10160	0.245191	0.0840294	-0.323187	0.0659756	-0.255131	0.303429	0.0916712	0.645275	-0.225876	0.40285	-0.342242	0.135917
Diguanylate cyclase		SPHCH_RS10165	0.618767	5.04229e-07	0.135564	0.530622	-0.0855825	0.792938	0.308233	0.031789	0.0309353	0.938163	-0.438892	0.0134472
Glutathione S-transferase domain protein		SPHCH_RS10170	-0.490895	7.77526e-05	-0.568481	0.000423795	-0.353364	0.0520718	-0.42186	0.00661701	-0.213767	0.320874	-0.0398352	0.931614
Acetyl-coenzyme A synthetase (AcCoA synthetase) (Acs) (EC 6.2.1.1) (Acetate--CoA ligase) (Acyl-activating enzyme)	acsA	SPHCH_RS10175	-0.282763	0.0152804	-0.0412548	0.833039	0.1896	0.270127	-0.280058	0.0304767	0.0971517	0.683236	0.210654	0.196195
Ubiquinone biosynthesis hydroxylase, UbiH/UbiF/VisC/COQ6 family		SPHCH_RS10180	-0.760287	7.59161e-13	-0.512571	2.11638e-05	-0.19529	0.257944	-1.16825	9.57811e-19	-0.160759	0.433894	-0.116362	0.620584
Branched-chain-amino-acid aminotransferase (EC 2.6.1.42)		SPHCH_RS10185	-1.19332	3.5038e-36	-0.220922	0.0742817	0.0779406	0.662682	-1.6824	3.81877e-40	0.140801	0.374102	0.345993	0.00649214
Threonine aldolase (EC 4.1.2.5)		SPHCH_RS10190	-0.763648	2.04232e-08	-0.860423	5.36747e-07	-0.337371	0.0792505	-0.891018	2.87395e-10	-0.275421	0.216112	-0.0634526	0.861495
Uncharacterized protein		SPHCH_RS10195	-0.561673	4.73387e-05	-0.100575	0.66361	0.281704	0.112961	-0.126115	0.431881	0.275973	0.140945	-0.0394341	0.936257
NAD-dependent epimerase/dehydratase		SPHCH_RS10200	1.55269	5.03364e-36	0.354248	0.00820141	-0.139578	0.492363	0.974536	4.73203e-15	0.0125409	0.982253	-0.509043	0.000974062
Iron-sulfur cluster assembly accessory protein		SPHCH_RS10205	1.56386	3.07371e-34	0.671124	6.49789e-06	0.309088	0.119037	1.22081	2.53195e-21	0.242653	0.255497	0.0278855	0.966225
FeS assembly SUF system protein		SPHCH_RS10210	1.4353	7.10421e-31	2.41366	1.3395e-113	0.455856	0.00179828	1.38267	6.40749e-20	0.691728	2.55475e-07	-0.0912123	0.760955
Cysteine desulfurase (EC 2.8.1.7)		SPHCH_RS10215	-0.0355972	0.828489	-0.0430531	0.833169	-0.266816	0.0853396	-0.113019	0.48739	0.0728181	0.774861	-0.201072	0.24919
SufBD protein		SPHCH_RS10220	0.0201591	0.910893	0.117806	0.556199	0.0382977	0.896143	0.0347738	0.853289	0.301096	0.141273	0.0152987	0.986096
FeS assembly ATPase SufC		SPHCH_RS10225	0.200925	0.103551	0.153692	0.3823	0.297573	0.083228	0.169304	0.31809	0.439635	0.00661014	0.156708	0.470932
Uncharacterized protein		SPHCH_RS10230	0.0874697	0.574148	-0.00275853	1	-0.308271	0.149923	-0.3318	0.0567426	-0.00650166	1	-0.0280596	0.969688
FeS assembly protein SufB		SPHCH_RS10235	0.0962454	0.455476	0.0760452	0.63264	0.203282	0.158848	0.223091	0.10824	0.293616	0.0325884	0.141826	0.444991
Transcriptional regulator, BadM/Rrf2 family		SPHCH_RS10240	0.179331	0.194294	0.114265	0.56509	-0.156422	0.521382	-0.000636884	1	-0.0156567	0.991762	-0.0079102	1
Helix-turn-helix, AraC domain protein		SPHCH_RS10245	0.522597	1.00418e-06	-0.70601	5.09794e-06	-0.309933	0.0841764	-0.405855	0.00528176	-0.51583	0.0011133	-0.596895	6.58886e-05
Dihydroorotate dehydrogenase (quinone) (EC 1.3.5.2) (DHOdehase) (DHOD) (DHODase) (Dihydroorotate oxidase)	pyrD	SPHCH_RS10250	-0.369437	0.000984888	0.0210168	0.921798	-0.148615	0.406707	-0.718522	2.48789e-07	-0.0533492	0.848223	0.0989827	0.644707
Gamma-glutamyltransferase (EC 2.3.2.2)		SPHCH_RS10255	1.65558	9.17277e-40	1.04644	3.9995e-13	0.226507	0.29989	1.29206	3.07388e-17	-0.0890081	0.788619	0.622931	0.000480188
Uncharacterized protein		SPHCH_RS10260	0.460471	0.000697226	0.379653	0.0557025	0.116162	0.661279	2.9688	1.49193e-119	0.123131	0.665397	0.123008	0.680506
Fe-S metabolism associated SufE		SPHCH_RS10265	0.992108	9.47217e-16	-0.116229	0.553335	-0.145637	0.505671	0.256213	0.0845793	-0.128225	0.603203	-0.351471	0.0335037
Uncharacterized protein		SPHCH_RS10270	0.893547	1.26615e-16	-0.0608058	0.756532	-0.000343923	1	-0.397995	0.00676845	-0.00091919	1	-0.100342	0.679146
Uncharacterized protein		SPHCH_RS10275	1.48841	7.8648e-36	0.477507	0.00441322	0.133987	0.678699	1.3129	2.61041e-14	0.13261	0.705763	-0.34909	0.109561
Phage shock protein C		SPHCH_RS10280	1.8413	6.05899e-24	1.93311	1.79846e-28	0.163372	0.693106	2.53295	2.87066e-59	0.0661694	0.898554	0.172151	0.679146
Phage shock protein B		SPHCH_RS10285	2.1149	3.75163e-26	2.54955	1.61467e-29	-0.558428	0.215699	2.52529	1.45697e-29	-0.0869408	0.922937	0.411095	0.170628
Phage shock protein A, PspA		SPHCH_RS10290	3.08932	4.33404e-67	4.04785	2.20434e-193	0.341524	0.134888	3.15404	6.10746e-69	0.48415	0.0247274	0.447568	0.0551813
Uncharacterized protein		SPHCH_RS10295	3.40147	3.42403e-33	4.82211	3.95348e-107	-0.517372	0.656801	2.34019	4.79436e-10	-0.494741	0.69355	0.188793	0.907211
Sigma54 specific transcriptional activator, PspF, Fis family		SPHCH_RS10300	0.67522	6.7758e-08	0.613673	2.24592e-05	-0.0929564	0.789839	1.05885	7.99899e-16	0.199783	0.450033	-0.102514	0.767593
3-hydroxybutyryl-CoA dehydrogenase (EC 1.1.1.157)		SPHCH_RS10305	-1.34696	2.9837e-23	-0.41179	0.0031548	-0.0350364	0.926471	-1.65801	4.08428e-25	0.0710478	0.808851	0.522111	0.000231012
4-hydroxybenzoyl-CoA thioesterase		SPHCH_RS10310	-0.17596	0.341147	0.0174658	0.968787	-0.00847495	1	0.188285	0.347431	0.124634	0.688934	-0.12239	0.720366
Protein TolQ		SPHCH_RS10315	-0.567389	2.01849e-07	0.0808481	0.623497	0.0893738	0.657956	1.02492	7.79127e-16	0.1543	0.374102	-0.0377249	0.918233
Protein TolR		SPHCH_RS10320	-0.575979	0.000102916	-0.122674	0.660993	-0.0339342	0.950322	0.94297	8.93333e-11	0.244589	0.31835	-0.158921	0.5607
Putative TolA		SPHCH_RS10325	-0.472334	2.85091e-06	0.0303142	0.872403	0.208797	0.126581	1.02998	1.05306e-17	0.26587	0.0325884	-0.441892	0.000158554
Protein TolB	tolB	SPHCH_RS10330	-0.42233	3.86173e-05	-0.0536088	0.742686	0.0338222	0.870238	0.971909	4.68085e-17	0.0722488	0.708981	-0.412363	0.000651674
Peptidoglycan-associated lipoprotein		SPHCH_RS10335	-0.535062	2.79766e-05	0.238523	0.120648	0.0695067	0.789839	1.81794	3.93092e-35	0.317005	0.0749353	-0.316161	0.0474264
Uncharacterized protein		SPHCH_RS10340	-0.871139	1.96896e-13	-0.105902	0.615714	0.109995	0.62177	-0.627482	1.46209e-05	0.0696208	0.823653	0.216587	0.317985
Uncharacterized protein		SPHCH_RS10345	-1.09909	7.25679e-10	-1.52879	2.26816e-11	-0.559155	0.073157	-0.36756	0.0278514	-0.176003	0.593427	0.478325	0.017499
Transcriptional regulator, GntR family with aminotransferase domain		SPHCH_RS10350	-1.3093	4.70351e-23	-0.496959	0.00314799	-0.259674	0.200444	-0.737817	2.04573e-07	0.00186167	1	0.231544	0.2697
Protease HtpX homolog (EC 3.4.24.-)	htpX	SPHCH_RS10355	3.10393	2.13447e-169	1.15431	7.68482e-21	0.187288	0.433686	2.64167	1.68876e-93	0.260067	0.223762	0.195965	0.336778
Uncharacterized protein		SPHCH_RS10360	1.37165	3.24618e-33	0.448944	0.00109652	0.308806	0.065112	0.819992	3.41489e-10	0.347096	0.0740352	0.63241	5.22299e-05
UTP--glucose-1-phosphate uridylyltransferase (EC 2.7.7.9)		SPHCH_RS10365	0.325708	0.00307059	0.0758979	0.690799	-0.0888145	0.663037	0.745635	1.60796e-08	-0.0557094	0.836328	0.0929752	0.688602
Uncharacterized protein		SPHCH_RS10370	-0.900104	4.32888e-13	0.279202	0.0923374	-0.358969	0.0627768	1.5545	6.26439e-30	-0.222741	0.311496	-0.906112	1.48252e-08
Glyoxalase/bleomycin resistance protein/dioxygenase		SPHCH_RS10375	2.23992	1.56224e-55	1.62832	1.74601e-25	0.0747627	0.849213	1.20924	1.34543e-13	0.157361	0.708981	0.0793875	0.889796
Hydroxyacylglutathione hydrolase (EC 3.1.2.6) (Glyoxalase II) (Glx II)	gloB	SPHCH_RS10380	2.29093	1.14612e-101	0.851825	6.7169e-15	0.190534	0.225483	1.37517	1.18718e-30	0.182907	0.367215	-0.0228158	0.963363
Uncharacterized protein		SPHCH_RS10385	2.35895	3.57386e-95	0.375709	0.00584983	0.151354	0.548621	1.36712	4.24828e-32	0.17358	0.395783	-0.394361	0.00986429
Long-chain-fatty-acid--CoA ligase (EC 6.2.1.3)		SPHCH_RS10390	-0.256371	0.0324555	-0.215891	0.152596	0.0557663	0.82335	-0.377832	0.00518569	0.0271691	0.939168	0.0984239	0.672261
Holliday junction ATP-dependent DNA helicase RuvB (EC 3.6.4.12)	ruvB	SPHCH_RS10395	-0.0498115	0.760325	-0.40912	0.0445033	-0.0548366	0.84841	-0.435151	0.000894623	-0.0923462	0.744522	1.10026	9.99658e-16
Holliday junction ATP-dependent DNA helicase RuvA (EC 3.6.4.12)	ruvA	SPHCH_RS10400	-0.180594	0.277872	-0.0196806	0.952426	-0.0334599	0.959723	-0.179028	0.264229	-0.0527443	0.922937	1.00747	4.6689e-13
Uncharacterized protein		SPHCH_RS10405	-0.91272	0.0538915	-1.28934	0.0100086	-1.6761	0.0217679	4.51842	4.43367e-127	0.287338	0.76643	0.660518	0.186219
Uncharacterized protein		SPHCH_RS10410	0.0904867	0.871651	-0.625845	0.328857	-0.0258807	1	3.52333	9.72673e-63	0.33422	0.689819	0.575941	0.184705
Uncharacterized protein		SPHCH_RS10415	0.521668	0.0159693	0.0810437	0.829344	-0.655781	0.11207	1.18123	1.02397e-11	-0.124638	0.867852	0.174366	0.807068
Glutamate--cysteine ligase (EC 6.3.2.2)	gshA	SPHCH_RS10420	2.82694	1.49091e-180	1.24209	2.29819e-35	0.28299	0.0189932	2.01635	1.51157e-68	0.0220094	0.941321	0.345105	0.0152574
Ribosomal RNA small subunit methyltransferase E (EC 2.1.1.193)		SPHCH_RS10425	-0.258026	0.0469768	-0.351856	0.0793662	-0.160631	0.551573	-0.103068	0.529607	-0.04665	0.890618	-0.0779159	0.802298
4-hydroxybenzoate octaprenyltransferase (EC 2.5.1.-)		SPHCH_RS10430	-0.364935	0.000935207	-0.253384	0.10473	-0.20258	0.273669	-0.339309	0.00958004	-0.101085	0.658654	0.194837	0.276731
Phospholipase D/Transphosphatidylase		SPHCH_RS10435	-0.0151983	0.944912	-0.0624463	0.75595	0.277305	0.0672113	-0.0197624	0.921777	0.166322	0.408265	0.0390293	0.918991
Chromosome partition protein Smc	smc	SPHCH_RS10440	1.01426	6.12372e-21	0.236649	0.0697851	0.173632	0.315273	1.02265	8.92242e-16	0.115835	0.543022	-0.57187	5.77233e-06
Protein-disulfide isomerase		SPHCH_RS10445	0.523068	3.40956e-08	-0.154457	0.272507	0.0113789	0.97624	0.61813	6.61114e-07	-0.0020866	1	-0.233267	0.140932
Protein-disulfide isomerase		SPHCH_RS10450	1.38507	7.70952e-36	-0.0275415	0.924436	-0.0244208	0.953288	1.35251	9.89049e-24	-0.000811181	1	-0.0566875	0.88037
Uncharacterized protein		SPHCH_RS10455	-0.19818	0.0600268	-0.228415	0.0752916	-0.0180047	0.960749	0.193808	0.134094	-0.115064	0.614451	-0.238083	0.16307
HhH-GPD family protein		SPHCH_RS10460	-0.16633	0.236986	-0.382075	0.0140567	-0.358092	0.0292692	-0.28166	0.0791716	-0.214121	0.311496	-0.229284	0.228473
NUDIX hydrolase		SPHCH_RS10465	1.81862	5.1835e-69	0.117471	0.491816	-0.113918	0.629283	1.33811	3.7487e-22	-0.0673642	0.831409	-0.257964	0.137055
Peptidase U62 modulator of DNA gyrase		SPHCH_RS10470	0.821524	5.40735e-15	-0.19656	0.154688	-0.126963	0.461484	0.400561	0.000853758	-0.0638621	0.777567	0.0819271	0.726154
Inositol-1-monophosphatase (EC 3.1.3.25)		SPHCH_RS10475	0.563048	1.09833e-07	-0.173257	0.242343	-0.122557	0.522867	0.190777	0.178091	-0.11927	0.563135	-0.0606394	0.846347
Uncharacterized protein		SPHCH_RS10480	-0.205856	0.0937811	0.012893	0.97536	0.116472	0.562512	-0.0422846	0.821492	0.138482	0.559062	0.179411	0.347442
Phosphoribosylamine--glycine ligase (EC 6.3.4.13) (GARS) (Glycinamide ribonucleotide synthetase) (Phosphoribosylglycinamide synthetase)	purD	SPHCH_RS10485	-1.22187	1.70174e-37	-0.190386	0.1168	0.00917707	0.984815	-1.32382	8.05194e-29	-0.0314277	0.905835	0.31756	0.0159416
Exodeoxyribonuclease 7 large subunit (EC 3.1.11.6) (Exodeoxyribonuclease VII large subunit) (Exonuclease VII large subunit)	xseA	SPHCH_RS10490	-0.181945	0.112423	-0.199332	0.157879	-0.208748	0.222657	0.00413129	0.996497	-0.196602	0.28584	0.0863394	0.749569
Uncharacterized protein		SPHCH_RS10495	1.28292	1.88217e-26	0.517634	0.00262714	0.0644308	0.84841	1.25923	1.05516e-13	-0.034634	0.953944	-0.200398	0.48316
Peptidase M23		SPHCH_RS10500	1.50974	7.13355e-45	0.244925	0.0659626	-0.0323828	0.89979	1.21824	1.15121e-27	0.0290722	0.920966	-0.138656	0.43578
TonB-dependent receptor		SPHCH_RS10505	-2.34394	2.71509e-114	-0.760551	9.94298e-13	-0.243184	0.0526315	1.35297	3.08748e-29	0.158589	0.311496	0.511133	1.30653e-05
Chaperone protein ClpB	clpB	SPHCH_RS10510	2.86331	2.91464e-166	2.20778	4.68587e-106	0.514717	6.7839e-06	2.40693	6.96042e-97	0.582635	3.69825e-07	0.140581	0.427658
Peptidase M28		SPHCH_RS10515	1.1581	6.83659e-26	0.0505689	0.876559	0.0852881	0.765744	1.04302	3.31285e-16	0.0528612	0.89346	0.117934	0.665939
Peptidase M16 domain protein		SPHCH_RS10520	0.707088	7.69433e-12	0.124589	0.375484	0.069803	0.734317	0.404997	0.000496612	0.0936183	0.645206	0.222293	0.121424
Uncharacterized protein		SPHCH_RS10525	-0.0535828	0.80556	0.31825	0.0786707	0.468982	0.0108285	-0.156185	0.309085	0.528835	0.00340531	0.508317	0.00153591
Transcriptional regulator, MarR family		SPHCH_RS10530	1.75624	7.17973e-39	2.03181	4.74379e-49	0.0978702	0.729849	0.80817	5.33843e-09	0.00820543	0.999294	-0.198687	0.414465
Fusaric acid resistance protein conserved region		SPHCH_RS10535	2.5346	2.38235e-144	0.648029	4.63857e-09	-0.0181538	0.96326	1.30722	5.12209e-27	-0.0808587	0.740474	-0.357511	0.0142566
Uncharacterized protein		SPHCH_RS10540	2.3566	6.07848e-34	0.444739	0.164361	0.134974	0.846209	0.954347	3.49921e-06	0.107272	0.92022	-0.341622	0.520511
Secretion protein HlyD family protein		SPHCH_RS10545	2.59803	2.43959e-105	0.654395	1.1137e-06	0.183641	0.354208	1.40495	7.12094e-27	0.0112357	0.989189	-0.212954	0.284935
RND efflux system, outer membrane lipoprotein, NodT family		SPHCH_RS10550	2.62499	2.14513e-149	0.657441	1.68846e-07	0.145482	0.471828	1.39129	2.06263e-29	-0.0889874	0.738368	-0.372874	0.016801
TPR repeat protein		SPHCH_RS10555	-1.39381	1.0794e-23	-0.344228	0.0388382	-0.217141	0.326821	1.45001	1.47947e-23	-0.183857	0.441426	-0.147237	0.590874
Alpha/beta hydrolase fold protein		SPHCH_RS10560	-0.479291	0.0051188	-0.0495817	0.884556	0.146252	0.712414	-0.721467	3.7816e-05	0.0645746	0.889766	0.226812	0.549968
Transposase IS116/IS110/IS902 family protein		SPHCH_RS10580	0.529294	0.580451	NA	NA	NA	NA	NA	NA	NA	NA	1.28978	0.126409
Carbonyl reductase (NADPH) (EC 1.1.1.184)		SPHCH_RS10585	0.627881	0.172461	-0.282568	0.692616	-0.0849934	0.975331	0.319958	0.474271	-0.935063	0.265515	-0.254093	0.839792
Butyryl-CoA dehydrogenase (EC 1.3.8.1)		SPHCH_RS10590	0.329038	0.576811	-0.267888	0.729741	-0.449768	0.659468	0.00741367	1	-0.18305	0.889945	-0.0937519	0.972751
Enoyl-CoA hydratase/isomerase		SPHCH_RS10605	1.00666	0.00011619	-0.189027	0.741899	-0.406688	0.505993	0.446884	0.118224	-0.83901	0.168386	-0.141354	0.896705
Acetyl-CoA acetyltransferase (EC 2.3.1.16)		SPHCH_RS10610	0.872452	1.38724e-06	0.338208	0.231019	-0.15564	0.779029	1.01666	4.27411e-08	0.0972765	0.874617	-0.0159654	1
Alpha/beta hydrolase fold protein		SPHCH_RS10615	0.712693	0.111568	0.475851	0.405147	-0.299067	0.800316	0.462543	0.290834	-0.0296514	1	0.275327	0.799581
TonB-dependent receptor		SPHCH_RS10620	0.234852	0.473566	-0.3554	0.34927	-0.451114	0.303429	-0.699205	0.00767887	-0.808327	0.124437	0.213412	0.720366
Acyl-CoA dehydrogenase domain-containing protein		SPHCH_RS10625	0.0973062	0.756409	0.00955106	1	-0.0915096	0.874256	1.13588	5.70163e-09	0.105491	0.850695	-0.332233	0.31526
Isovaleryl-CoA dehydrogenase (EC 1.3.8.4)		SPHCH_RS10630	0.147891	0.733411	0.43572	0.105654	0.0818901	0.918402	0.568697	0.00534051	0.00152427	1	-0.0402862	0.970528
3-hydroxybutyryl-CoA epimerase (EC 5.1.2.3)		SPHCH_RS10635	0.113	0.671759	0.0775339	0.833169	-0.0151269	1	0.65901	0.000243354	0.150292	0.761927	-0.300339	0.404124
Cytochrome P450		SPHCH_RS10640	0.342573	0.256464	0.319768	0.376291	-0.000176401	1	0.787666	0.000372968	0.0789373	0.941611	-0.0775235	0.924653
Amidohydrolase 3		SPHCH_RS10645	0.247608	0.366733	0.163742	0.66502	-0.153338	0.776978	0.754932	8.697e-05	-0.21787	0.670673	-0.240844	0.597659
TonB-dependent receptor		SPHCH_RS10650	-0.275863	0.442031	-0.501564	0.222622	-0.56208	0.270916	-0.637628	0.0417107	-0.938807	0.0443728	-0.463032	0.336951
MaoC domain protein dehydratase		SPHCH_RS10655	-0.353542	0.313539	-0.0230719	0.995091	0.291112	0.62177	-0.421026	0.18808	0.41476	0.385787	-0.322286	0.579334
MaoC domain protein dehydratase		SPHCH_RS10660	-0.740446	0.0815865	0.394607	0.301724	-0.198364	0.783121	-0.638681	0.0561921	0.23729	0.788619	-0.480212	0.373378
Betaine-aldehyde dehydrogenase (EC 1.2.1.8)		SPHCH_RS10665	0.0560928	0.78221	0.221597	0.29517	0.0984672	0.765744	-0.102912	0.598768	0.138087	0.677734	-0.063673	0.8966
Citryl-CoA lyase (EC 4.1.3.34)		SPHCH_RS10670	1.2537	4.01042e-13	1.13502	3.45255e-06	0.480128	0.0564572	0.151133	0.45583	0.374775	0.284199	0.319216	0.250279
Formyl-CoA transferase (EC 2.8.3.16)		SPHCH_RS10675	-0.196463	0.198706	1.11873	1.2662e-17	-0.150615	0.633737	0.665254	0.000161626	-0.188729	0.504566	-0.153557	0.600332
(R)-benzylsuccinyl-CoA dehydrogenase (EC 1.3.8.3)		SPHCH_RS10680	-0.072708	0.84272	0.170346	0.635893	-0.064634	0.937546	0.121515	0.671052	-0.105342	0.883308	-0.0281137	0.997787
Enoyl-CoA hydratase/isomerase		SPHCH_RS10685	0.199792	0.586532	0.33089	0.356217	0.252532	0.58779	0.402072	0.11364	0.236328	0.698654	0.146128	0.836762
Nitrate reductase (EC 1.7.99.4)		SPHCH_RS10690	0.196677	0.56346	0.0588813	0.914305	-0.568101	0.185155	0.310792	0.197707	-0.380592	0.507318	-0.0781079	0.926451
Betaine-aldehyde dehydrogenase (EC 1.2.1.8)		SPHCH_RS10700	0.407514	0.0995424	0.0486452	0.952426	-0.371775	0.412638	0.108135	0.712731	-0.436741	0.35637	0.224376	0.645494
PQQ-dependent dehydrogenase, methanol/ethanol family		SPHCH_RS10705	0.205969	0.537631	-0.486249	0.142422	-0.994875	0.00830611	-0.465124	0.088336	-0.526075	0.267825	0.173079	0.783397
FO synthase subunit 1		SPHCH_RS10715	0.670338	1.04142e-05	0.444004	0.0253854	-0.178112	0.589617	0.563541	0.000554311	-0.0990557	0.806132	0.0860603	0.860082
TonB-dependent receptor		SPHCH_RS10725	0.52171	0.287759	0.200588	0.780491	-1.08251	0.112367	0.202965	0.69169	-0.769343	0.351569	0.179761	0.899908
Glutathione S-transferase domain protein		SPHCH_RS10730	0.741663	0.0663576	0.815586	0.0572832	0.360486	0.654051	0.405891	0.359743	0.461881	0.546879	-0.0556825	0.997787
2-nitropropane dioxygenase NPD		SPHCH_RS10735	0.654633	0.0672079	0.62367	0.141644	0.24473	0.762449	0.217064	0.59551	-0.198202	0.823671	0.462122	0.4491
Enoyl-CoA hydratase/isomerase		SPHCH_RS10740	-0.138399	0.671759	-0.141258	0.722902	-0.0293472	0.976573	0.270611	0.294084	-0.234151	0.692774	-0.42114	0.253505
Butyryl-CoA dehydrogenase (EC 1.3.8.1)		SPHCH_RS10745	0.0177387	0.991441	0.145464	0.716839	0.289574	0.441926	0.850603	1.00962e-05	-0.25246	0.612253	0.0492602	0.964116
Major facilitator superfamily MFS_1		SPHCH_RS10750	0.0551766	0.880425	-0.41993	0.137689	-0.477037	0.141423	0.473287	0.00670294	-0.287067	0.451382	-0.0198305	0.99343
[truncated: 1,854 more rows]

## Sheet: (B) Tn-seq data
Data S1B. Tn-seq fitness data for wild-type and ∆pcpB transposon libraries.
Disruption of a gene was considered significantly detrimental or beneficial when:
(i) fitness values differed by >0.05 and (ii) p-values resulting from the t-test were <1.2e-5 (Bonferroni corrected p-value cutoff: 0.05 / # comparisons).
Disruption of genes longer than 400 base-pairs with fewer than 4 insertions was deemed lethal. Reported fitness values for these genes are based upon the abundance of the few transposon integrants present in the library for that gene. For genes for which no transposon integrants were present in the library, an arbitrary fitness value of 0.1 was assigned.
Genes shorter than 400 base-pairs with fewer than 4 insertions were deemed to lack sufficient information for a fitness category assignment (“insufficient info”).
Product	Gene	Locus	Gene Length	Wild-type S. chlorophenolicum												∆pcpB S. chlorophenolicum												Wild type vs. ∆pcpB (grown in PCP) fitness difference	Wild type vs. ∆pcpB (grown in PCP) p-value
								Lethal	Detrimental	Neutral	Beneficial									Lethal	Detrimental	Neutral	Beneficial
				Control Fitness	Control stdev	Control # inserts	Control p-value	Control Fitness Category	PCP Fitness	PCP stdev	PCP # inserts	PCP p-value	PCP Fitness Category	Fitness Difference	Fitness Difference p-value	Control Fitness	Control stdev	Control # inserts	Control p-value	Control Fitness Category	PCP Fitness	PCP stdev	PCP # inserts	PCP p-value	PCP Fitness Category	Fitness Difference	Fitness Difference p-value
Chromosomal replication initiator protein DnaA	dnaA	SPHCH_RS00005	1412	0.1	X	0	NA	lethal	0.1	X	0	NA	lethal	0	NA	0.1	X	0	NA	lethal	0.1	X	0	NA	lethal	0	NA	0	NA
Peptidyl-prolyl cis-trans isomerase cyclophilin type		SPHCH_RS00010	605	1	0.01	8	0.411	neutral	1.01	0.01	8	0.0152	neutral	0.01	0.305	1	0.01	8	0.519	neutral	0.99	0.01	8	0.0644	neutral	-0.01	0.0819	-0.02	0.00188
Uncharacterized protein		SPHCH_RS00015	650	1.01	0.01	28	0.00202	neutral	0.99	0.01	28	0.00134	neutral	-0.02	7.84e-06	1.01	0.01	30	0.013	neutral	0.92	0.02	27	8.45e-17	detrimental	-0.09	5.6e-24	-0.07	4.76e-19
Tryptophan--tRNA ligase (EC 6.1.1.2) (Tryptophanyl-tRNA synthetase) (TrpRS)	trpS	SPHCH_RS00020	1037	0.1	X	0	NA	lethal	0.1	X	0	NA	lethal	0	NA	0.1	X	0	NA	lethal	0.1	X	0	NA	lethal	0	NA	0	NA
Probable lipid II flippase MurJ	murJ	SPHCH_RS00025	1604	0.1	X	0	NA	lethal	0.1	X	0	NA	lethal	0	NA	0.1	X	0	NA	lethal	0.1	X	0	NA	lethal	0	NA	0	NA
Protein-export protein SecB	secB	SPHCH_RS00030	497	0.1	X	0	NA	lethal	0.1	X	0	NA	lethal	0	NA	0.1	X	0	NA	lethal	0.1	X	0	NA	lethal	0	NA	0	NA
Import inner membrane translocase subunit Tim44		SPHCH_RS00035	656	0.99	0	1	NA	lethal	0.95	0	1	NA	lethal	-0.04	NA	0.93	0	1	NA	lethal	0.1	X	0	NA	lethal	-0.83	NA	-0.85	NA
MltA domain protein		SPHCH_RS00040	1274	0.99	0.01	26	7.16e-05	neutral	0.99	0.02	26	0.0189	neutral	0	0.444	0.99	0.01	21	0.0153	neutral	0.97	0.02	20	3.17e-08	neutral	-0.02	4.24e-05	-0.02	8e-06
Smr protein/MutS2		SPHCH_RS00045	530	1	0.01	7	0.532	neutral	1	0.01	9	0.436	neutral	0	0.319	1	0.01	7	0.844	neutral	0.98	0.01	8	0.00095	neutral	-0.02	0.000802	-0.02	0.000317
Diguanylate cyclase/phosphodiesterase		SPHCH_RS00050	1676	0.99	0.01	9	0.159	neutral	1	0.01	9	0.959	neutral	0.01	0.26	1	0.01	9	0.399	neutral	1	0.01	9	0.421	neutral	0	0.936	0	0.53
Succinyl-diaminopimelate desuccinylase (SDAP desuccinylase) (EC 3.5.1.18) (N-succinyl-LL-2,6-diaminoheptanedioate amidohydrolase)	dapE	SPHCH_RS00055	1142	0.1	X	0	NA	lethal	0.1	X	0	NA	lethal	0	NA	0.1	X	0	NA	lethal	0.1	X	0	NA	lethal	0	NA	0	NA
Cupin 2 conserved barrel domain protein		SPHCH_RS00060	443	1	0.02	4	0.872	neutral	1.02	0.03	5	0.162	neutral	0.02	0.282	1.01	0.02	5	0.461	neutral	1.01	0.04	6	0.455	neutral	0	0.877	-0.01	0.582
Peptidase U61 LD-carboxypeptidase A		SPHCH_RS00065	1031	1	0.02	10	0.942	neutral	1	0.02	10	0.547	neutral	0	0.697	1	0.01	10	0.683	neutral	1	0.01	10	0.876	neutral	0	0.867	0	0.71
Uncharacterized protein		SPHCH_RS00070	353	1.01	0.01	10	0.0212	neutral	1.01	0.01	10	0.00954	neutral	0	0.974	1	0.01	10	0.335	neutral	0.99	0.01	10	0.00539	neutral	-0.01	0.321	-0.02	0.000115
Integration host factor subunit alpha (IHF-alpha)	ihfA	SPHCH_RS00075	296	0.94	0.02	4	0.0109	neutral	0.96	0.02	4	0.0245	neutral	0.02	0.237	0.95	0.02	4	0.0124	neutral	1	0.03	4	0.857	neutral	0.05	0.0304	0.04	0.0597
Regulatory protein MerR		SPHCH_RS00080	365	0.99	0.01	4	0.293	neutral	0.99	0.01	4	0.0613	neutral	0	0.963	0.99	0.01	8	0.0145	neutral	0.98	0.01	8	0.000161	neutral	-0.01	0.0393	-0.01	0.0136
GCN5-related N-acetyltransferase		SPHCH_RS00085	545	0.99	0.01	8	0.198	neutral	1	0.01	9	0.398	neutral	0.01	0.815	1	0.01	9	0.325	neutral	1	0.01	8	0.393	neutral	0	0.203	0	0.981
Putative phosphohistidine phosphatase, SixA		SPHCH_RS00090	542	0.89	0.01	4	0.000606	neutral	0.96	0.02	4	0.0117	neutral	0.07	0.000645	0.81	0.05	2	0.109	lethal	0.93	0.02	2	0.117	lethal	0.12	0.0772	-0.03	0.144
Helicase c2		SPHCH_RS00095	2732	1	0.02	27	0.754	neutral	1	0.02	26	0.503	neutral	0	0.847	0.99	0.02	30	0.000565	neutral	0.98	0.02	29	1.02e-05	neutral	-0.01	0.185	-0.02	0.00125
Type IV pilus assembly PilZ		SPHCH_RS00100	356	1	0.02	11	0.98	neutral	1	0.01	11	0.514	neutral	0	0.687	1	0.01	12	0.226	neutral	0.99	0.01	12	0.101	neutral	-0.01	0.0449	-0.01	0.128
Lysine--tRNA ligase (EC 6.1.1.6) (Lysyl-tRNA synthetase) (LysRS)	lysS	SPHCH_RS00105	1580	0.1	X	0	NA	lethal	0.1	X	0	NA	lethal	0	NA	0.1	X	0	NA	lethal	0.1	X	0	NA	lethal	0	NA	0	NA
NA	NA	SPHCH_RS00110	230	0.99	0.02	5	0.321	neutral	1	0.01	5	0.397	neutral	0.01	0.666	0.98	0.02	6	0.043	neutral	0.97	0.02	6	0.0107	neutral	-0.01	0.657	-0.03	0.0203
Error-prone DNA polymerase (EC 2.7.7.7)	dnaE2	SPHCH_RS00115	3479	1	0.01	56	0.317	neutral	1	0.01	57	0.421	neutral	0	0.198	0.99	0.01	59	7.47e-06	neutral	0.99	0.01	60	1e-07	neutral	0	0.659	-0.01	7.97e-06
Putative nucleotidyltransferase		SPHCH_RS00120	1574	1	0.01	12	0.541	neutral	1.01	0.01	11	0.0516	neutral	0.01	0.325	1	0.02	10	0.615	neutral	1	0.02	10	0.379	neutral	0	0.319	-0.01	0.0828
Uncharacterized protein		SPHCH_RS00125	845	1	0.03	5	0.875	neutral	1.01	0.02	4	0.6	neutral	0.01	0.82	1	0.02	6	0.809	neutral	1	0.01	7	0.679	neutral	0	0.93	-0.01	0.503
Uncharacterized protein		SPHCH_RS00130	839	1.01	0.01	30	0.015	neutral	1.01	0.01	29	0.0117	neutral	0	0.713	1	0.01	33	0.844	neutral	0.99	0.01	33	0.00393	neutral	-0.01	0.0549	-0.02	0.000133
Procollagen-proline dioxygenase (EC 1.14.11.2)		SPHCH_RS00135	677	1	0.01	18	0.916	neutral	1	0.01	18	0.709	neutral	0	0.835	1	0.01	18	0.823	neutral	0.99	0.01	18	0.0276	neutral	-0.01	0.179	-0.01	0.198
Ribonuclease E (RNase E) (EC 3.1.26.12)	rne	SPHCH_RS00140	2672	0.9	0.02	2	0.0845	lethal	0.88	0.04	2	0.149	lethal	-0.02	0.566	0.86	0.02	2	0.0527	lethal	1.2	0.03	3	0.00596	lethal	0.34	0.000403	0.32	0.00232
Cell wall hydrolase/autolysin		SPHCH_RS00145	959	1	0.01	14	0.926	neutral	1	0.02	14	0.328	neutral	0	0.404	1	0.01	14	0.954	neutral	1	0.01	14	0.329	neutral	0	0.502	0	0.177
Peptidoglycan glycosyltransferase (EC 2.4.1.129)		SPHCH_RS00150	2537	0.99	0.01	59	1.05e-06	neutral	1	0.01	61	0.0544	neutral	0.01	3.59e-07	0.99	0.02	59	2.74e-09	neutral	1	0.03	61	0.693	neutral	0.01	0.000883	0	0.223
Peptide chain release factor 2 (RF-2)	prfB	SPHCH_RS00155	1127	0.1	X	0	NA	lethal	0.1	X	0	NA	lethal	0	NA	0.1	X	0	NA	lethal	0.1	X	0	NA	lethal	0	NA	0	NA
Methyltransferase type 11		SPHCH_RS00160	719	1	0.01	18	0.694	neutral	1.01	0.01	18	0.0133	neutral	0.01	0.157	1	0.01	16	0.107	neutral	1.02	0.01	17	1.93e-07	neutral	0.02	0.000217	0.01	0.00114
Type IV pilus assembly PilZ		SPHCH_RS00165	299	1.01	0.01	4	0.126	neutral	1	0.01	4	0.356	neutral	-0.01	0.261	0.99	0.01	4	0.0773	neutral	0.99	0.01	4	0.0585	neutral	0	0.797	-0.01	0.0265
Uncharacterized protein		SPHCH_RS00170	713	1	0.01	5	0.36	neutral	1	0.01	5	0.425	neutral	0	0.879	1	0.01	4	0.991	neutral	0.99	0.01	4	0.0821	neutral	-0.01	0.161	-0.01	0.171
Toxic anion resistance family protein		SPHCH_RS00175	1211	0.99	0.01	39	0.000165	neutral	1	0.01	38	0.0579	neutral	0.01	0.0739	1	0.01	42	0.148	neutral	0.99	0.01	42	1.47e-05	neutral	-0.01	0.00714	-0.01	0.0173
GTP-binding protein TypA		SPHCH_RS00180	1817	0.94	0.02	16	1.29e-09	detrimental	0.94	0.02	17	3.07e-11	detrimental	0	0.629	0.82	0.04	14	2.82e-10	detrimental	1.06	0.02	20	5.56e-10	beneficial	0.24	6.9e-20	0.12	9.87e-20
Uncharacterized protein		SPHCH_RS00185	398	0.99	0.02	11	0.399	neutral	0.99	0.02	11	0.0844	neutral	0	0.609	1	0.01	13	0.667	neutral	1.19	0.1	12	3.14e-05	neutral	0.19	9.42e-07	0.2	6.63e-07
Na+ dependent nucleoside transporter domain protein		SPHCH_RS00190	1322	1	0.01	24	0.774	neutral	1	0.01	24	0.355	neutral	0	0.741	1	0.01	25	0.985	neutral	1	0.01	25	0.5	neutral	0	0.537	0	0.279
Uncharacterized protein		SPHCH_RS00195	1055	1	0.02	16	0.559	neutral	1.01	0.02	16	0.118	neutral	0.01	0.554	1	0.01	14	0.707	neutral	1	0.01	15	0.596	neutral	0	0.516	-0.01	0.361
Methyltransferase		SPHCH_RS00200	956	0.99	0.02	12	0.0367	neutral	1	0.01	12	0.475	neutral	0.01	0.124	1	0.01	12	0.24	neutral	1	0.01	12	0.802	neutral	0	0.298	0	0.764
Uncharacterized protein		SPHCH_RS00205	1280	1	0.01	28	0.13	neutral	1	0.01	29	0.742	neutral	0	0.414	1	0.01	30	0.358	neutral	1	0.02	30	0.519	neutral	0	0.965	0	0.768
Diguanylate cyclase		SPHCH_RS00210	875	1	0.01	12	0.884	neutral	1	0.01	12	0.73	neutral	0	0.902	1	0.01	13	0.865	neutral	1	0.01	13	0.36	neutral	0	0.57	0	0.688
ATP/cobalamin adenosyltransferase (EC 2.5.1.17)		SPHCH_RS00215	569	0.99	0	2	0.0514	lethal	0.93	0.01	2	0.0853	lethal	-0.06	0.0281	0.98	0.04	2	0.546	lethal	1	0.03	2	0.989	lethal	0.02	0.58	0.07	0.104
Uncharacterized protein		SPHCH_RS00220	233	0.96	0.01	2	0.155	insufficient info	0.96	0.02	2	0.188	insufficient info	0	0.993	1	0.01	2	0.823	insufficient info	1.01	0.02	2	0.639	insufficient info	0.01	0.559	0.05	0.135
Glutamyl/glutaminyl-tRNA synthetase, class Ic, catalytic domain protein		SPHCH_RS00225	905	1	0.01	17	0.889	neutral	1	0.01	17	0.136	neutral	0	0.339	0.99	0.01	16	0.000607	neutral	1	0.01	16	0.974	neutral	0.01	0.00077	0	0.263
HNH endonuclease		SPHCH_RS00230	566	1	0.01	20	0.687	neutral	1	0.01	20	0.879	neutral	0	0.86	0.99	0.01	20	0.0183	neutral	1	0.02	20	0.796	neutral	0.01	0.104	0	0.878
Transcriptional regulator, Crp/Fnr family		SPHCH_RS00235	707	1	0.01	14	0.243	neutral	1	0.01	14	0.566	neutral	0	0.205	1.01	0.01	14	7.88e-05	neutral	1.01	0.01	14	0.00185	neutral	0	0.501	0.01	0.0291
Valine--tRNA ligase (EC 6.1.1.9) (Valyl-tRNA synthetase) (ValRS)	valS	SPHCH_RS00240	2699	0.1	X	0	NA	lethal	0.1	X	0	NA	lethal	0	NA	0.1	X	0	NA	lethal	0.1	X	0	NA	lethal	0	NA	0	NA
MATE efflux family protein		SPHCH_RS00245	1463	1	0.01	38	0.162	neutral	1	0.01	38	0.176	neutral	0	0.0514	1	0.01	36	0.0634	neutral	1	0.01	35	0.304	neutral	0	0.0423	0	0.907
Uncharacterized protein		SPHCH_RS00250	1658	1	0.01	33	0.25	neutral	1.01	0.01	33	0.0126	neutral	0.01	0.385	1	0.01	34	0.689	neutral	0.99	0.01	34	7.78e-05	neutral	-0.01	0.00156	-0.02	7.57e-06
Putative succinyltransferase		SPHCH_RS00255	1121	1	0.01	16	0.597	neutral	1	0.01	18	0.921	neutral	0	0.649	1	0.01	16	0.854	neutral	1	0.01	16	0.267	neutral	0	0.454	0	0.404
Luciferase family oxidoreductase, group 1		SPHCH_RS00260	1016	1	0.01	19	0.458	neutral	1	0.01	20	0.407	neutral	0	0.268	1	0.01	17	0.484	neutral	1	0.01	16	0.311	neutral	0	0.842	0	0.188
Hpt domain protein		SPHCH_RS00265	443	0.98	0.02	8	0.0321	neutral	0.99	0.02	7	0.264	neutral	0.01	0.492	1	0.02	6	0.911	neutral	1	0.04	6	0.942	neutral	0	0.98	0.01	0.602
Putative redox protein		SPHCH_RS00270	215	1.02	0	1	NA	insufficient info	1.01	0.02	2	0.632	insufficient info	-0.01	0.565	1	0.03	2	0.994	insufficient info	0.97	0.01	2	0.205	insufficient info	-0.03	0.381	-0.04	0.157
GTPase Der (GTP-binding protein EngA)	der	SPHCH_RS00275	1370	0.1	X	0	NA	lethal	0.1	X	0	NA	lethal	0	NA	0.1	X	0	NA	lethal	0.1	X	0	NA	lethal	0	NA	0	NA
Pyrrolo-quinoline quinone repeat-containing protein		SPHCH_RS00280	1361	0.1	X	0	NA	lethal	0.1	X	0	NA	lethal	0	NA	0.1	X	0	NA	lethal	0.1	X	0	NA	lethal	0	NA	0	NA
Uncharacterized protein		SPHCH_RS00285	698	1	0.01	18	0.569	neutral	0.75	0.05	16	1.01e-11	detrimental	-0.25	1.79e-18	0.91	0.04	14	5.72e-07	detrimental	0.77	0.02	12	4.48e-13	detrimental	-0.14	4.88e-12	0.02	0.285
3-methyl-2-oxobutanoate hydroxymethyltransferase (EC 2.1.2.11) (Ketopantoate hydroxymethyltransferase) (KPHMT)	panB	SPHCH_RS00290	872	0.68	0.05	7	1.45e-06	detrimental	0.68	0.04	7	1.35e-06	detrimental	0	0.738	0.68	0.05	11	1.39e-09	detrimental	0.69	0.05	11	1.47e-09	detrimental	0.01	0.403	0.01	0.661
TonB-dependent receptor		SPHCH_RS00295	2510	1	0.01	73	0.785	neutral	1	0.01	73	0.179	neutral	0	0.426	1	0.01	73	0.192	neutral	1	0.05	74	0.489	neutral	0	0.339	0	0.743
Uncharacterized protein		SPHCH_RS00300	188	0.1	X	0	NA	insufficient info	0.1	X	0	NA	insufficient info	0	NA	0.1	X	0	NA	insufficient info	0.1	X	0	NA	insufficient info	0	NA	0	NA
Uncharacterized protein		SPHCH_RS00305	668	1	0.01	16	0.186	neutral	1	0.01	16	0.175	neutral	0	0.899	1	0.01	15	0.959	neutral	0.99	0.01	13	0.179	neutral	-0.01	0.276	-0.01	0.706
Uncharacterized protein		SPHCH_RS00310	902	0.99	0.01	18	0.00917	neutral	1	0.01	18	0.785	neutral	0.01	0.124	1	0.01	18	0.742	neutral	1	0.01	18	0.606	neutral	0	0.553	0	0.858
Putative methyltransferase		SPHCH_RS00315	809	0.99	0.02	26	0.0712	neutral	0.99	0.02	27	0.0767	neutral	0	0.9	1	0.01	26	0.351	neutral	1	0.01	27	0.121	neutral	0	0.658	0.01	0.827
Type II secretion system protein E		SPHCH_RS00320	1526	1	0.01	11	0.22	neutral	0.99	0.01	10	0.0645	neutral	-0.01	0.696	1	0.01	12	0.333	neutral	0.99	0.01	12	0.00048	neutral	-0.01	0.0169	0	0.315
ATP synthase epsilon chain (ATP synthase F1 sector epsilon subunit) (F-ATPase epsilon subunit)	atpC	SPHCH_RS00325	254	0.1	X	0	NA	insufficient info	0.1	X	0	NA	insufficient info	0	NA	0.1	X	0	NA	insufficient info	0.1	X	0	NA	insufficient info	0	NA	0	NA
ATP synthase subunit beta (EC 3.6.3.14) (ATP synthase F1 sector subunit beta) (F-ATPase subunit beta)	atpD	SPHCH_RS00330	1445	0.1	X	0	NA	lethal	0.1	X	0	NA	lethal	0	NA	0.1	X	0	NA	lethal	0.1	X	0	NA	lethal	0	NA	0	NA
ATP synthase gamma chain (ATP synthase F1 sector gamma subunit) (F-ATPase gamma subunit)	atpG	SPHCH_RS00335	884	0.1	X	0	NA	lethal	0.1	X	0	NA	lethal	0	NA	0.1	X	0	NA	lethal	0.1	X	0	NA	lethal	0	NA	0	NA
Lysine exporter protein (LYSE/YGGA)		SPHCH_RS00340	626	0.1	X	0	NA	lethal	0.1	X	0	NA	lethal	0	NA	0.1	X	0	NA	lethal	0.1	X	0	NA	lethal	0	NA	0	NA
ATP synthase subunit alpha (EC 3.6.3.14) (ATP synthase F1 sector subunit alpha) (F-ATPase subunit alpha)	atpA	SPHCH_RS00345	1529	0.1	X	0	NA	lethal	0.1	X	0	NA	lethal	0	NA	0.1	X	0	NA	lethal	0.1	X	0	NA	lethal	0	NA	0	NA
ATP synthase subunit delta (ATP synthase F(1) sector subunit delta) (F-type ATPase subunit delta) (F-ATPase subunit delta)	atpH	SPHCH_RS00350	554	0.1	X	0	NA	lethal	0.1	X	0	NA	lethal	0	NA	0.1	X	0	NA	lethal	0.1	X	0	NA	lethal	0	NA	0	NA
Peptidase S1 and S6 chymotrypsin/Hap		SPHCH_RS00355	1544	1.01	0.01	17	0.00894	neutral	1.01	0.01	16	0.000203	neutral	0	0.0466	1	0.01	18	0.347	neutral	0.99	0.01	17	0.0187	neutral	-0.01	0.354	-0.02	1.07e-05
Ada DNA repair protein and transcriptional regulator, AraC family		SPHCH_RS00360	1061	1	0.01	18	0.509	neutral	1	0.01	18	0.159	neutral	0	0.818	1	0.01	19	0.654	neutral	1	0.02	20	0.556	neutral	0	0.474	0	0.996
Uncharacterized protein		SPHCH_RS00365	1550	0.99	0.01	52	4.04e-05	neutral	1	0.01	53	0.0137	neutral	0.01	0.197	1	0.01	53	0.0277	neutral	1	0.02	53	0.671	neutral	0	0.452	0	0.277
Primosomal protein N' (EC 3.6.4.-) (ATP-dependent helicase PriA)	priA	SPHCH_RS00370	2186	0.94	0.02	17	3.33e-10	detrimental	0.94	0.02	16	2.79e-09	detrimental	0	0.379	0.92	0.03	16	2.94e-08	detrimental	0.87	0.02	15	1.52e-12	detrimental	-0.05	3.36e-05	-0.07	2.18e-09
Uncharacterized protein		SPHCH_RS00375	665	1	0.01	8	0.952	neutral	1	0.01	8	0.873	neutral	0	0.878	0.99	0.01	10	0.0106	neutral	0.99	0.01	10	0.00902	neutral	0	0.884	-0.01	0.0821
Probable transaldolase (EC 2.2.1.2)	tal	SPHCH_RS00380	653	0.98	0.01	3	0.0398	lethal	0.95	0	2	0.0121	lethal	-0.03	0.00222	1	0	2	0.985	lethal	0.97	0	2	0.0585	lethal	-0.03	0.011	0.02	0.0276
Uncharacterized protein		SPHCH_RS00385	341	1	0.02	12	0.905	neutral	1	0.02	12	0.929	neutral	0	0.968	1	0.01	12	0.545	neutral	1	0.01	12	0.549	neutral	0	0.957	0	0.751
Acyltransferase 3		SPHCH_RS00390	2063	1	0.02	46	0.31	neutral	1	0.01	45	0.736	neutral	0	0.619	1	0.01	41	0.205	neutral	1	0.01	44	0.676	neutral	0	0.273	0	0.593
GntR domain protein		SPHCH_RS00395	743	0.1	X	0	NA	lethal	0.1	X	0	NA	lethal	0	NA	0.1	X	0	NA	lethal	0.1	X	0	NA	lethal	0	NA	0	NA
Heme A synthase (HAS) (EC 1.3.-.-) (Cytochrome aa3-controlling protein)	ctaA	SPHCH_RS00400	1046	0.81	0	1	NA	lethal	0.81	0	1	NA	lethal	0	NA	0.84	0	1	NA	lethal	0.81	0	1	NA	lethal	-0.03	NA	0	NA
50S ribosomal protein L13	rplM	SPHCH_RS00405	479	0.1	X	0	NA	lethal	0.1	X	0	NA	lethal	0	NA	0.1	X	0	NA	lethal	0.1	X	0	NA	lethal	0	NA	0	NA
30S ribosomal protein S9	rpsI	SPHCH_RS00410	533	0.1	X	0	NA	lethal	0.1	X	0	NA	lethal	0	NA	0.1	X	0	NA	lethal	0.1	X	0	NA	lethal	0	NA	0	NA
Heme exporter protein B		SPHCH_RS00415	647	0.1	X	0	NA	lethal	0.1	X	0	NA	lethal	0	NA	0.1	X	0	NA	lethal	0.1	X	0	NA	lethal	0	NA	0	NA
Heme exporter protein CcmA (EC 3.6.3.41)		SPHCH_RS00420	605	0.1	X	0	NA	lethal	0.1	X	0	NA	lethal	0	NA	0.1	X	0	NA	lethal	0.1	X	0	NA	lethal	0	NA	0	NA
Uncharacterized protein		SPHCH_RS00425	425	0.1	X	0	NA	lethal	0.1	X	0	NA	lethal	0	NA	0.1	X	0	NA	lethal	0.1	X	0	NA	lethal	0	NA	0	NA
Putative pterin-4-alpha-carbinolamine dehydratase (PHS) (EC 4.2.1.96) (4-alpha-hydroxy-tetrahydropterin dehydratase) (Pterin carbinolamine dehydratase) (PCD)		SPHCH_RS00430	287	1	0.01	4	0.605	neutral	1	0.01	4	0.566	neutral	0	0.965	1	0.01	4	0.451	neutral	1.01	0	4	0.00738	neutral	0.01	0.0526	0.01	0.215
Uncharacterized protein		SPHCH_RS00435	578	1	0.01	15	0.26	neutral	1	0.01	15	0.994	neutral	0	0.359	1	0.01	14	0.402	neutral	1	0.01	14	0.14	neutral	0	0.611	0	0.283
Patatin-related protein		SPHCH_RS00440	2336	1	0.02	34	0.729	neutral	1	0.02	34	0.19	neutral	0	0.499	1	0.02	36	0.0681	neutral	1	0.01	32	0.155	neutral	0	0.767	0	0.0539
Endonuclease/exonuclease/phosphatase		SPHCH_RS00445	746	0.99	0.01	14	0.095	neutral	1	0.01	14	0.564	neutral	0.01	0.417	0.99	0.01	14	0.0878	neutral	0.99	0.01	15	0.159	neutral	0	0.996	-0.01	0.482
DNA repair protein RadA	radA	SPHCH_RS00450	1367	0.96	0.02	13	4.28e-06	neutral	0.96	0.02	12	1.5e-06	neutral	0	0.66	0.94	0.01	8	7.42e-06	detrimental	0.94	0.04	9	0.00447	neutral	0	0.877	-0.02	0.382
Colicin V production protein		SPHCH_RS00455	515	1	0.01	6	0.608	neutral	0.99	0.02	6	0.153	neutral	-0.01	0.374	0.99	0.02	5	0.535	neutral	0.99	0.01	5	0.243	neutral	0	0.841	0	0.834
NADPH:quinone reductase (EC 1.6.5.5)		SPHCH_RS00460	1004	1	0.02	33	0.657	neutral	1	0.01	33	0.473	neutral	0	0.915	1	0.01	34	0.0877	neutral	1	0.01	34	0.0427	neutral	0	0.885	0	0.521
Acetyl-CoA acetyltransferase (EC 2.3.1.16)		SPHCH_RS00465	1172	1	0.02	14	0.374	neutral	1	0.02	14	0.712	neutral	0	0.836	0.99	0.02	15	0.26	neutral	1	0.01	16	0.286	neutral	0.01	0.762	0	0.844
MaoC domain protein dehydratase		SPHCH_RS00470	452	0.99	0.01	4	0.246	neutral	1	0	4	0.184	neutral	0.01	0.0847	1	0.02	6	0.689	neutral	0.99	0.01	6	0.065	neutral	-0.01	0.182	-0.01	0.0197
Acyl-CoA dehydrogenase domain-containing protein		SPHCH_RS00475	1727	1	0.02	27	0.259	neutral	1	0.02	25	0.479	neutral	0	0.709	1	0.01	25	0.398	neutral	0.99	0.02	25	0.0772	neutral	-0.01	0.375	-0.01	0.43
Acyl-CoA dehydrogenase domain-containing protein		SPHCH_RS00480	1109	1	0.01	16	0.923	neutral	1	0.01	16	0.946	neutral	0	0.985	1	0.01	18	0.784	neutral	1	0.01	17	0.0165	neutral	0	0.0948	0	0.247
Isovaleryl-CoA dehydrogenase (EC 1.3.8.4)		SPHCH_RS00485	1208	1	0.02	31	0.443	neutral	0.99	0.02	32	0.0793	neutral	-0.01	0.622	1	0.01	27	0.392	neutral	1	0.02	29	0.24	neutral	0	0.596	0.01	0.655
Thioesterase superfamily protein		SPHCH_RS00490	431	0.99	0.01	12	0.0985	neutral	1	0.01	13	0.648	neutral	0.01	0.0902	0.99	0.01	12	0.00855	neutral	0.99	0.01	12	0.00588	neutral	0	0.737	-0.01	0.00802
O-succinylbenzoate--CoA ligase (EC 6.2.1.26)		SPHCH_RS00495	1649	1	0.01	42	0.616	neutral	1	0.01	43	0.451	neutral	0	0.37	1	0.01	44	0.00796	neutral	0.99	0.01	44	0.00396	neutral	-0.01	0.778	-0.01	0.0144
3-hydroxybutyryl-CoA epimerase (EC 5.1.2.3)		SPHCH_RS00500	2042	0.99	0.01	28	0.021	neutral	1	0.01	29	0.0986	neutral	0.01	0.644	1	0.01	29	0.503	neutral	1	0.02	28	0.666	neutral	0	0.991	0	0.538
Carbonyl reductase (NADPH) (EC 1.1.1.184)		SPHCH_RS00505	776	1	0.01	18	0.344	neutral	1	0.01	18	0.486	neutral	0	0.909	1	0.01	18	0.0761	neutral	1	0.01	18	0.986	neutral	0	0.29	0	0.652
BLUF domain protein		SPHCH_RS00510	416	1	0.01	16	0.63	neutral	1	0.01	16	0.804	neutral	0	0.61	1	0.01	16	0.41	neutral	1	0.01	18	0.0858	neutral	0	0.0725	0	0.306
Uncharacterized protein		SPHCH_RS00515	584	0.99	0.01	6	0.0889	neutral	0.99	0.02	7	0.193	neutral	0	0.983	0.99	0.01	6	0.163	neutral	0.99	0.01	6	0.124	neutral	0	0.908	0	0.691
Two component transcriptional regulator, LuxR family		SPHCH_RS00520	617	0.97	0	2	0.068	lethal	0.99	0	2	0.15	lethal	0.02	0.0226	1.01	0.01	2	0.479	lethal	1	0.01	2	0.599	lethal	-0.01	0.891	0.01	0.25
Uncharacterized protein		SPHCH_RS00525	275	0.99	0.02	6	0.392	neutral	0.97	0.02	5	0.055	neutral	-0.02	0.103	1	0.02	10	0.485	neutral	1	0.01	10	0.772	neutral	0	0.635	0.03	0.0208
Alpha amylase catalytic region		SPHCH_RS00530	1589	0.99	0.02	36	0.00024	neutral	0.99	0.01	34	0.00408	neutral	0	0.36	1	0.01	32	0.0838	neutral	0.99	0.01	33	0.000179	neutral	-0.01	0.388	0	0.73
Sulfatase		SPHCH_RS00535	2330	1	0.01	80	0.0223	neutral	1	0.01	81	0.0401	neutral	0	0.999	1	0.01	80	0.551	neutral	0.99	0.01	81	2.04e-08	neutral	-0.01	0.00024	-0.01	0.0587
Cytochrome c class I		SPHCH_RS00540	674	1	0.01	18	0.417	neutral	1	0.01	18	0.194	neutral	0	0.773	1	0.01	18	0.0635	neutral	0.99	0.01	18	0.00463	neutral	-0.01	0.241	-0.01	0.117
Uncharacterized protein		SPHCH_RS00545	338	0.99	0.01	16	0.109	neutral	1	0.01	16	0.543	neutral	0.01	0.397	1	0.01	16	0.254	neutral	1	0.02	16	0.925	neutral	0	0.62	0	0.683
Cytochrome c oxidase subunit III		SPHCH_RS00550	683	1	0.02	17	0.714	neutral	1	0.02	18	0.487	neutral	0	0.447	1	0.01	16	0.772	neutral	1	0.01	16	0.716	neutral	0	0.641	0	0.431
Cytochrome c oxidase subunit III		SPHCH_RS00555	575	1	0.02	15	0.806	neutral	1	0.02	16	0.402	neutral	0	0.426	0.99	0.02	15	0.218	neutral	0.99	0.01	16	0.108	neutral	0	0.982	-0.01	0.108
Cytochrome c oxidase subunit I		SPHCH_RS00560	1718	1	0.01	42	0.914	neutral	1	0.01	42	0.751	neutral	0	0.9	1	0.01	41	0.00512	neutral	1	0.01	41	0.0686	neutral	0	0.554	0	0.319
Cytochrome c oxidase subunit II		SPHCH_RS00565	869	0.99	0.01	18	0.012	neutral	1	0.01	18	0.0124	neutral	0.01	0.663	0.99	0.01	18	0.00637	neutral	0.99	0.01	18	0.000384	neutral	0	0.884	-0.01	0.552
Uncharacterized protein		SPHCH_RS00570	1253	0.99	0.02	56	0.0133	neutral	1	0.02	56	0.0194	neutral	0.01	0.859	1	0.01	53	0.0142	neutral	1	0.01	52	0.034	neutral	0	0.742	0	0.695
Uncharacterized protein		SPHCH_RS00575	473	1	0.02	12	0.614	neutral	0.99	0.01	14	0.096	neutral	-0.01	0.57	1	0.01	13	0.794	neutral	1	0.01	14	0.981	neutral	0	0.852	0.01	0.17
TadE family protein		SPHCH_RS00580	380	1	0.01	20	0.187	neutral	1.01	0.01	20	0.00394	neutral	0.01	0.0776	0.99	0.01	21	0.017	neutral	0.99	0.01	22	0.000587	neutral	0	0.416	-0.02	8.89e-06
Cell shape determining protein, MreB/Mrl family		SPHCH_RS00585	1040	1	0.02	10	0.419	neutral	1	0.02	10	0.507	neutral	0	0.296	1.01	0.02	12	0.289	neutral	1.01	0.02	11	0.235	neutral	0	0.966	0.01	0.783
Fructose-1,6-bisphosphatase class 1 (FBPase class 1) (EC 3.1.3.11) (D-fructose-1,6-bisphosphate 1-phosphohydrolase class 1)	fbp	SPHCH_RS00590	1004	1	0.01	17	0.24	neutral	0.99	0.01	16	0.0258	neutral	-0.01	0.428	0.97	0.01	15	9.75e-08	neutral	0.92	0.03	16	3.88e-09	detrimental	-0.05	2.36e-06	-0.07	7.89e-11
Uncharacterized protein		SPHCH_RS00595	761	0.79	0	1	NA	lethal	0.9	0	1	NA	lethal	0.11	NA	0.1	X	0	NA	lethal	0.1	X	0	NA	lethal	0	NA	-0.8	NA
Probable membrane transporter protein		SPHCH_RS00600	914	0.8	0.01	6	3.05e-09	detrimental	0.85	0.03	7	1.38e-05	neutral	0.05	0.000705	0.1	X	0	NA	lethal	0.1	X	0	NA	lethal	0	NA	-0.75	NA
Uncharacterized protein		SPHCH_RS00605	1022	1	0.01	9	0.298	neutral	1.01	0.01	8	0.0734	neutral	0.01	0.756	0.99	0.01	10	0.0399	neutral	1	0.01	10	0.366	neutral	0.01	0.302	-0.01	0.0625
Putative bacteriophage N4 adsorption protein B		SPHCH_RS00610	1397	1	0.02	36	0.353	neutral	1	0.02	36	0.743	neutral	0	0.38	1	0.01	34	0.123	neutral	1	0.01	35	0.101	neutral	0	0.86	0	0.212
Na(+)/H(+) antiporter NhaA (Sodium/proton antiporter NhaA)	nhaA	SPHCH_RS00615	1190	0.1	X	0	NA	lethal	0.1	X	0	NA	lethal	0	NA	0.1	X	0	NA	lethal	0.1	X	0	NA	lethal	0	NA	0	NA
Uncharacterized protein		SPHCH_RS00620	179	1	0.03	12	0.585	neutral	1	0.02	11	0.855	neutral	0	0.746	0.99	0.01	12	0.0954	neutral	0.99	0.01	12	0.23	neutral	0	0.718	-0.01	0.414
Uncharacterized protein		SPHCH_RS00625	398	1.01	0.01	6	0.314	neutral	1.01	0.01	6	0.186	neutral	0	0.752	1	0.01	6	0.59	neutral	1	0.01	6	0.437	neutral	0	0.331	-0.01	0.121
Uncharacterized protein		SPHCH_RS00630	332	1	0.02	8	0.81	neutral	1	0.03	8	0.664	neutral	0	0.857	1	0.02	8	0.857	neutral	0.99	0.02	8	0.237	neutral	-0.01	0.344	-0.01	0.774
Succinate--CoA ligase [ADP-forming] subunit beta (EC 6.2.1.5) (Succinyl-CoA synthetase subunit beta) (SCS-beta)	sucC	SPHCH_RS00635	1199	0.1	X	0	NA	lethal	0.1	X	0	NA	lethal	0	NA	0.1	X	0	NA	lethal	0.1	X	0	NA	lethal	0	NA	0	NA
Electron transfer flavoprotein alpha/beta-subunit		SPHCH_RS00640	749	0.1	X	0	NA	lethal	0.1	X	0	NA	lethal	0	NA	0.1	X	0	NA	lethal	0.1	X	0	NA	lethal	0	NA	0	NA
Electron transfer flavoprotein alpha subunit		SPHCH_RS00645	932	0.1	X	0	NA	lethal	0.1	X	0	NA	lethal	0	NA	0.1	X	0	NA	lethal	0.1	X	0	NA	lethal	0	NA	0	NA
17 kDa surface antigen		SPHCH_RS00650	344	0.99	0.01	12	0.00966	neutral	0.99	0.01	12	0.126	neutral	0	0.289	1	0.01	11	0.465	neutral	1	0.01	12	0.944	neutral	0	0.607	0.01	0.242
Uncharacterized protein		SPHCH_RS00655	212	0.99	0.03	6	0.53	neutral	0.99	0.01	6	0.222	neutral	0	0.914	0.99	0.01	6	0.154	neutral	1.01	0.01	6	0.0339	neutral	0.02	0.00948	0.02	0.013
Uncharacterized protein		SPHCH_RS00660	1004	1	0.01	11	0.0392	neutral	1	0.01	10	0.737	neutral	0	0.406	1	0.01	13	0.275	neutral	0.99	0.01	12	0.0514	neutral	-0.01	0.461	-0.01	0.0826
Uncharacterized protein		SPHCH_RS00665	185	0.1	X	0	NA	insufficient info	0.1	X	0	NA	insufficient info	0	NA	0.1	X	0	NA	insufficient info	0.1	X	0	NA	insufficient info	0	NA	0	NA
Uncharacterized protein		SPHCH_RS00670	545	1	0.01	22	0.0822	neutral	1	0.01	21	0.756	neutral	0	0.133	1	0.01	21	0.915	neutral	1.01	0.04	21	0.175	neutral	0.01	0.194	0.01	0.213
Uncharacterized protein		SPHCH_RS00675	176	0.99	0.01	4	0.175	neutral	1	0.01	4	0.758	neutral	0.01	0.678	0.99	0.01	4	0.116	neutral	1	0.02	4	0.833	neutral	0.01	0.498	0	0.965
Uncharacterized protein		SPHCH_RS00680	1091	0.99	0.02	40	0.00942	neutral	1	0.02	40	0.0701	neutral	0.01	0.47	1	0.02	51	0.649	neutral	1	0.02	48	0.396	neutral	0	0.774	0	0.553
UvrABC system protein A (UvrA protein) (Excinuclease ABC subunit A)	uvrA	SPHCH_RS00685	2948	1	0.01	68	0.229	neutral	1	0.01	70	0.00123	neutral	0	0.163	0.98	0.01	65	3.2e-16	neutral	0.97	0.03	65	1.86e-11	neutral	-0.01	0.00466	-0.03	1.75e-08
Endolytic peptidoglycan transglycosylase RlpA (EC 4.2.2.-)	rlpA	SPHCH_RS00690	572	1	0.01	16	0.33	neutral	1	0.01	16	0.765	neutral	0	0.691	1	0.01	16	0.536	neutral	0.99	0.01	16	0.000325	neutral	-0.01	0.0335	-0.01	0.0351
Uncharacterized protein		SPHCH_RS00695	335	1	0.01	6	0.476	neutral	1	0.01	6	0.9	neutral	0	0.78	0.99	0.01	6	0.184	neutral	1	0.01	6	0.286	neutral	0.01	0.554	0	0.488
Two component transcriptional regulator, LytTR family		SPHCH_RS00700	743	1.01	0.01	14	0.113	neutral	1	0.01	14	0.989	neutral	-0.01	0.222	1.01	0.01	14	0.00949	neutral	0.98	0.01	14	4.37e-06	neutral	-0.03	4.59e-08	-0.02	4.14e-05
Putative signal transduction histidine kinase		SPHCH_RS00705	1112	1.01	0.01	31	2.37e-05	neutral	1	0.01	32	0.538	neutral	-0.01	0.000451	1.01	0.01	29	0.000755	neutral	0.97	0.01	30	1.97e-14	neutral	-0.04	5.18e-19	-0.03	1.41e-11
Uncharacterized protein		SPHCH_RS00710	224	0.1	X	0	NA	insufficient info	0.1	X	0	NA	insufficient info	0	NA	0.1	X	0	NA	insufficient info	1.01	0	1	NA	insufficient info	0.91	NA	0.91	NA
Uncharacterized protein		SPHCH_RS00715	251	1.01	0	2	0.16	insufficient info	1.02	0.01	2	0.299	insufficient info	0.01	0.34	1	0	2	0.48	insufficient info	0.98	0.01	2	0.149	insufficient info	-0.02	0.0565	-0.04	0.0694
Putative transcriptional regulator, ModE family		SPHCH_RS00720	368	1	0.02	6	0.753	neutral	0.99	0.01	6	0.00897	neutral	-0.01	0.185	0.99	0.01	8	0.137	neutral	0.99	0.02	8	0.258	neutral	0	0.943	0	0.505
Uncharacterized protein		SPHCH_RS00725	548	1	0.01	10	0.0776	neutral	1	0.01	10	0.73	neutral	0	0.198	1	0.01	10	0.511	neutral	1	0.01	10	0.845	neutral	0	0.565	0	0.712
CinA domain protein		SPHCH_RS00730	521	1.03	0.03	4	0.169	neutral	1.01	0.01	4	0.172	neutral	-0.02	0.4	0.99	0.02	4	0.609	neutral	1	0.02	4	0.811	neutral	0.01	0.777	-0.01	0.244
TonB-dependent receptor		SPHCH_RS00735	1931	0.99	0.02	46	0.0282	neutral	1	0.02	45	0.534	neutral	0.01	0.0366	1	0.01	45	0.109	neutral	1	0.01	49	0.754	neutral	0	0.176	0	0.797
TonB-dependent receptor		SPHCH_RS00740	2201	0.98	0.01	48	7.86e-10	neutral	0.99	0.01	48	9.05e-05	neutral	0.01	0.0375	1	0.01	45	0.292	neutral	1	0.01	46	0.0244	neutral	0	0.0188	0.01	5.63e-06
Putative ABC transporter permease		SPHCH_RS00745	1262	0.99	0.02	36	0.0375	neutral	0.99	0.01	36	0.0115	neutral	0	0.888	1	0.01	37	0.0408	neutral	1.01	0.02	37	0.0155	neutral	0.01	0.00147	0.02	0.000471
Putative ABC transporter permease		SPHCH_RS00750	1439	0.99	0.02	21	0.103	neutral	0.99	0.02	20	0.0469	neutral	0	0.923	0.99	0.01	17	0.0431	neutral	1.01	0.01	17	0.00487	neutral	0.02	0.000572	0.02	0.000887
ABC transporter related protein		SPHCH_RS00755	737	0.99	0.02	18	0.191	neutral	0.99	0.01	17	0.0238	neutral	0	0.737	1	0.01	17	0.14	neutral	1.01	0.01	17	0.000252	neutral	0.01	0.000154	0.02	3.29e-05
TonB-dependent siderophore receptor		SPHCH_RS00760	2147	0.99	0.02	45	3.58e-06	neutral	1	0.01	47	0.0476	neutral	0.01	0.00822	0.99	0.02	46	0.000168	neutral	1.01	0.02	46	0.000132	neutral	0.02	7.64e-08	0.01	2.37e-05
NA	NA	SPHCH_RS00765	353	0.99	0.01	10	0.0458	neutral	1	0.02	10	0.671	neutral	0.01	0.348	0.99	0.01	8	0.208	neutral	1.01	0.01	8	0.0393	neutral	0.02	0.013	0.01	0.0743
NA	NA	SPHCH_RS00770	284	0.99	0.01	11	0.131	neutral	1	0.01	10	0.205	neutral	0.01	0.745	1	0.01	12	0.341	neutral	1	0.01	12	0.475	neutral	0	0.251	0	0.654
Uncharacterized protein		SPHCH_RS00775	998	1	0.01	37	0.798	neutral	1	0.01	34	0.771	neutral	0	0.697	1	0.01	36	0.116	neutral	1	0.02	37	0.215	neutral	0	0.999	0	0.242
L-iditol 2-dehydrogenase (EC 1.1.1.14)		SPHCH_RS00780	1076	0.99	0.02	23	0.0119	neutral	0.99	0.01	23	0.0184	neutral	0	0.513	0.99	0.02	26	0.0616	neutral	0.99	0.01	25	0.0284	neutral	0	0.9	0	1
Uncharacterized protein		SPHCH_RS00785	476	1	0.01	16	0.0311	neutral	0.99	0.01	16	0.0224	neutral	-0.01	0.572	1	0.01	16	0.989	neutral	1	0.01	16	0.141	neutral	0	0.234	0.01	0.552
3-oxoacyl-(Acyl-carrier-protein) reductase (EC 1.1.1.100)		SPHCH_RS00790	809	1	0.01	18	0.144	neutral	1	0.01	18	0.667	neutral	0	0.14	1	0.01	18	0.0256	neutral	0.99	0.01	18	0.0069	neutral	-0.01	0.421	-0.01	0.0122
NA	NA	SPHCH_RS00795	395	0.98	0.02	11	0.00166	neutral	0.98	0.01	12	5.23e-05	neutral	0	0.91	1	0.02	15	0.627	neutral	1	0.02	16	0.257	neutral	0	0.671	0.02	3.29e-05
Uncharacterized protein		SPHCH_RS00800	449	1	0.01	18	0.424	neutral	1	0.01	19	0.665	neutral	0	0.404	1	0.01	19	0.669	neutral	1	0.01	19	0.382	neutral	0	0.726	0	0.371
Aminoglycoside phosphotransferase		SPHCH_RS00805	1088	0.99	0.02	39	0.000852	neutral	0.99	0.02	43	0.00218	neutral	0	0.983	1	0.02	35	0.747	neutral	0.99	0.01	39	0.0266	neutral	-0.01	0.203	0	0.257
Regulatory protein TetR		SPHCH_RS00815	704	0.99	0.02	17	0.103	neutral	1	0.02	18	0.34	neutral	0.01	0.657	0.99	0.02	16	0.218	neutral	0.99	0.02	16	0.0222	neutral	0	0.474	-0.01	0.332
Fatty acid desaturase		SPHCH_RS00820	1154	0.99	0.01	35	0.00189	neutral	1	0.01	37	0.154	neutral	0.01	0.151	1	0.02	36	0.676	neutral	1	0.01	38	0.244	neutral	0	0.686	0	0.881
O-succinylbenzoate--CoA ligase (EC 6.2.1.26)		SPHCH_RS00825	1532	0.99	0.01	41	1.17e-06	neutral	0.99	0.01	43	1.34e-06	neutral	0	0.665	1	0.01	48	0.00874	neutral	1	0.01	48	0.000491	neutral	0	0.858	0.01	0.00307
Short-chain dehydrogenase/reductase SDR		SPHCH_RS00830	779	1	0.01	25	0.00853	neutral	1	0.01	25	0.28	neutral	0	0.209	0.99	0.01	27	6.59e-06	neutral	1	0.01	27	0.33	neutral	0.01	7.01e-05	0	0.144
Aldehyde dehydrogenase		SPHCH_RS00835	1421	1	0.01	40	0.705	neutral	1	0.01	40	0.785	neutral	0	0.646	1	0.01	42	0.00907	neutral	1.07	0.11	42	6.31e-05	neutral	0.07	1.18e-05	0.07	3.53e-05
TonB-dependent receptor		SPHCH_RS00840	2330	1	0.01	97	0.0477	neutral	1	0.01	94	0.589	neutral	0	0.247	1	0.01	98	0.0533	neutral	1	0.01	99	0.00551	neutral	0	0.47	0	0.146
Transcriptional regulator, TetR family		SPHCH_RS00845	659	0.85	0.06	4	0.0146	neutral	0.83	0.05	4	0.00564	neutral	-0.02	0.535	0.87	0.03	17	4.97e-12	detrimental	0.85	0.09	17	2.37e-06	detrimental	-0.02	0.289	0.02	0.551
NA	NA	SPHCH_RS00850	392	1	0.01	11	0.413	neutral	1	0.01	12	0.391	neutral	0	0.76	1	0.01	12	0.147	neutral	1	0.01	12	0.206	neutral	0	0.937	0	0.574
Enoyl-CoA hydratase/isomerase		SPHCH_RS00855	791	0.99	0.01	22	0.0496	neutral	1	0.01	21	0.23	neutral	0.01	0.461	1	0.01	20	0.0756	neutral	0.99	0.01	21	0.012	neutral	-0.01	0.627	-0.01	0.537
Enoyl-CoA hydratase/isomerase		SPHCH_RS00860	773	0.99	0.01	24	0.00596	neutral	0.99	0.01	24	0.011	neutral	0	0.601	1	0.01	25	0.534	neutral	1	0.01	26	0.846	neutral	0	0.731	0.01	0.102
3-oxoacyl-(Acyl-carrier-protein) reductase (EC 1.1.1.100)		SPHCH_RS00865	950	1	0.01	11	0.66	neutral	1	0.02	10	0.738	neutral	0	0.587	0.99	0.01	16	0.0812	neutral	0.99	0.01	16	0.126	neutral	0	0.952	-0.01	0.505
Long-chain-fatty-acid--CoA ligase (EC 6.2.1.3)		SPHCH_RS00870	1808	0.99	0.01	38	0.016	neutral	0.99	0.01	37	0.00102	neutral	0	0.483	1	0.01	38	0.532	neutral	1	0.01	39	0.954	neutral	0	0.627	0.01	0.0121
Uncharacterized protein		SPHCH_RS00875	416	0.99	0.01	12	0.0743	neutral	0.99	0.01	13	0.0725	neutral	0	0.919	1	0.01	14	0.646	neutral	1	0.01	14	0.824	neutral	0	0.848	0.01	0.148
Thioesterase superfamily protein		SPHCH_RS00880	449	0.99	0.01	12	0.0454	neutral	0.99	0.01	12	0.143	neutral	0	0.618	1	0.01	12	0.426	neutral	1	0.01	12	0.799	neutral	0	0.789	0.01	0.301
2,4-dienoyl-CoA reductase (NADPH) (EC 1.3.1.34)		SPHCH_RS00885	821	1.01	0.02	9	0.0402	neutral	1.02	0.01	9	0.00274	neutral	0.01	0.409	1	0.02	10	0.422	neutral	1	0.02	9	0.922	neutral	0	0.554	-0.02	0.0243
Butyryl-CoA dehydrogenase (EC 1.3.8.1)		SPHCH_RS00890	1133	0.99	0.02	38	0.00248	neutral	0.99	0.01	38	3.1e-05	neutral	0	0.498	1	0.02	38	0.11	neutral	1	0.02	37	0.414	neutral	0	0.587	0.01	0.0111
2-nitropropane dioxygenase NPD		SPHCH_RS00895	971	1	0.01	7	0.339	neutral	1	0.01	7	0.474	neutral	0	0.886	1	0.01	10	0.908	neutral	1	0.01	11	0.185	neutral	0	0.396	0	0.99
Long-chain-acyl-CoA dehydrogenase (EC 1.3.8.8)		SPHCH_RS00900	1166	1	0.01	32	0.247	neutral	0.99	0.01	33	0.00421	neutral	-0.01	0.334	1	0.01	38	0.0429	neutral	1	0.01	40	0.1	neutral	0	0.531	0.01	0.279
Acetyl-CoA acetyltransferase (EC 2.3.1.16)		SPHCH_RS00905	1205	0.99	0.01	19	0.00299	neutral	0.99	0.01	18	0.0324	neutral	0	0.42	0.99	0.01	19	0.0106	neutral	1	0.01	20	0.346	neutral	0.01	0.219	0.01	0.359
3-hydroxybutyryl-CoA epimerase (EC 5.1.2.3)		SPHCH_RS00910	2141	0.99	0.01	45	0.000629	neutral	1	0.01	45	0.0669	neutral	0.01	0.186	1	0.01	39	0.0343	neutral	1	0.02	39	0.283	neutral	0	0.0508	0	0.069
3-hydroxy-2-methylbutyryl-CoA dehydrogenase (EC 1.1.1.178)		SPHCH_RS00915	761	0.99	0.01	4	0.191	neutral	0.99	0	4	0.0103	neutral	0	0.84	1	0.03	6	0.903	neutral	1.01	0.02	6	0.265	neutral	0.01	0.461	0.02	0.03
Enoyl-CoA hydratase/isomerase		SPHCH_RS00920	779	0.99	0.01	16	0.0197	neutral	1	0.01	16	0.473	neutral	0.01	0.348	0.99	0.02	16	0.138	neutral	0.99	0.02	17	0.119	neutral	0	0.756	-0.01	0.361
Alpha-methylacyl-CoA racemase (EC 5.1.99.4)		SPHCH_RS00925	1103	0.99	0.02	28	0.0624	neutral	1	0.02	28	0.166	neutral	0.01	0.65	0.99	0.01	29	0.0223	neutral	0.99	0.01	28	0.0307	neutral	0	0.986	-0.01	0.773
Uncharacterized protein		SPHCH_RS00930	557	1.01	0.01	16	0.115	neutral	1	0.01	16	0.112	neutral	-0.01	0.75	1	0.01	16	0.205	neutral	1	0.01	16	0.207	neutral	0	0.852	0	0.0417
tRNA (guanine-N(7)-)-methyltransferase (EC 2.1.1.33) (tRNA (guanine(46)-N(7))-methyltransferase) (tRNA(m7G46)-methyltransferase)	trmB	SPHCH_RS00935	719	0.1	X	0	NA	lethal	0.94	0	1	NA	lethal	0.84	NA	0.97	0.02	8	0.00515	neutral	0.97	0.01	8	0.000189	neutral	0	0.623	0.03	0.000151
Uncharacterized protein		SPHCH_RS00940	200	0.1	X	0	NA	insufficient info	0.1	X	0	NA	insufficient info	0	NA	0.1	X	0	NA	insufficient info	0.1	X	0	NA	insufficient info	0	NA	0	NA
Methyl-accepting chemotaxis sensory transducer with Pas/Pac sensor		SPHCH_RS00945	704	1	0.01	6	0.28	neutral	1	0.01	7	0.91	neutral	0	0.424	1	0.01	6	0.548	neutral	1	0.01	6	0.213	neutral	0	0.176	0	0.479
S-adenosylmethionine synthase (AdoMet synthase) (EC 2.5.1.6) (MAT) (Methionine adenosyltransferase)	metK	SPHCH_RS00950	1205	0.1	X	0	NA	lethal	0.1	X	0	NA	lethal	0	NA	0.1	X	0	NA	lethal	0.1	X	0	NA	lethal	0	NA	0	NA
Apolipoprotein N-acyltransferase (ALP N-acyltransferase) (EC 2.3.1.-)	lnt	SPHCH_RS00955	1604	0.1	X	0	NA	lethal	0.1	X	0	NA	lethal	0	NA	0.1	X	0	NA	lethal	0.1	X	0	NA	lethal	0	NA	0	NA
SNARE associated Golgi protein-like protein		SPHCH_RS00960	635	0.1	X	0	NA	lethal	0.1	X	0	NA	lethal	0	NA	0.1	X	0	NA	lethal	0.1	X	0	NA	lethal	0	NA	0	NA
GCN5-related N-acetyltransferase		SPHCH_RS00965	506	0.1	X	0	NA	lethal	0.1	X	0	NA	lethal	0	NA	0.1	X	0	NA	lethal	0.1	X	0	NA	lethal	0	NA	0	NA
Uncharacterized protein		SPHCH_RS00970	242	0.99	0.01	4	0.153	neutral	0.99	0.01	4	0.244	neutral	0	0.546	1	0.02	5	0.899	neutral	1	0.02	5	0.722	neutral	0	0.758	0.01	0.596
Uncharacterized protein		SPHCH_RS00975	713	1.01	0.02	11	0.363	neutral	1	0.02	12	0.592	neutral	-0.01	0.686	0.99	0.01	12	0.118	neutral	0.98	0.01	12	0.000363	neutral	-0.01	0.0142	-0.02	0.001
Uncharacterized protein		SPHCH_RS00980	572	0.99	0.02	10	0.0743	neutral	1	0.01	10	0.927	neutral	0.01	0.12	1	0.01	9	0.0935	neutral	1.02	0.04	9	0.103	neutral	0.02	0.157	0.02	0.104
Uncharacterized protein		SPHCH_RS00985	302	1	0.02	15	0.918	neutral	1	0.02	14	0.489	neutral	0	0.685	1	0.02	16	0.586	neutral	1	0.02	16	0.445	neutral	0	0.351	0	0.305
GCN5-related N-acetyltransferase		SPHCH_RS00990	449	1	0.01	12	0.786	neutral	0.99	0.01	12	0.0794	neutral	-0.01	0.203	1	0.01	12	0.335	neutral	1	0.01	12	0.311	neutral	0	0.16	0.01	0.0473
Uncharacterized protein		SPHCH_RS00995	1280	1	0.01	12	0.88	neutral	1	0.01	12	0.425	neutral	0	0.656	0.99	0.01	12	0.0409	neutral	1	0.01	12	0.085	neutral	0.01	0.636	0	0.677
Uncharacterized protein		SPHCH_RS01000	338	1	0	2	0.857	insufficient info	1	0.01	2	0.845	insufficient info	0	0.868	0.99	0.02	2	0.758	insufficient info	1	0.01	2	0.81	insufficient info	0.01	0.795	0	0.749
Phage portal protein, HK97 family		SPHCH_RS01005	1127	1	0.01	20	0.99	neutral	1	0.01	18	0.285	neutral	0	0.468	0.99	0.01	20	0.0107	neutral	1	0.01	20	0.161	neutral	0.01	0.251	0	0.998
Uncharacterized protein		SPHCH_RS01010	320	0.1	X	0	NA	insufficient info	0.1	X	0	NA	insufficient info	0	NA	0.1	X	0	NA	insufficient info	0.1	X	0	NA	insufficient info	0	NA	0	NA
Phage prohead protease, HK97 family		SPHCH_RS01015	425	0.1	X	0	NA	lethal	0.1	X	0	NA	lethal	0	NA	0.1	X	0	NA	lethal	0.1	X	0	NA	lethal	0	NA	0	NA
Phage major capsid protein, HK97 family		SPHCH_RS01020	1112	1	0.02	24	0.767	neutral	1	0.01	24	0.296	neutral	0	0.732	1	0.01	22	0.0944	neutral	1	0.01	22	0.0493	neutral	0	0.94	0	0.0302
Uncharacterized protein		SPHCH_RS01025	485	0.99	0.02	6	0.363	neutral	1.01	0.03	6	0.379	neutral	0.02	0.197	0.99	0.02	2	0.617	lethal	1	0	2	0.307	lethal	0.01	0.598	-0.01	0.342
NA	NA	SPHCH_RS01030	221	0.1	X	0	NA	insufficient info	0.1	X	0	NA	insufficient info	0	NA	0.1	X	0	NA	insufficient info	0.1	X	0	NA	insufficient info	0	NA	0	NA
Uncharacterized protein		SPHCH_RS01035	395	0.99	0.01	2	0.246	insufficient info	0.95	0	2	0.0147	insufficient info	-0.04	0.0336	0.99	0	2	0.135	insufficient info	0.99	0.02	2	0.682	insufficient info	0	0.866	0.04	0.149
Uncharacterized protein		SPHCH_RS01040	323	0.99	0.01	6	0.107	neutral	1	0.01	6	0.139	neutral	0.01	0.27	1.01	0.01	4	0.406	neutral	0.99	0.01	4	0.341	neutral	-0.02	0.198	-0.01	0.809
Phage major tail protein, TP901-1 family		SPHCH_RS01045	407	1	0.01	12	0.0537	neutral	1	0.01	12	0.102	neutral	0	0.944	1	0.01	16	0.0219	neutral	0.99	0.01	16	0.0304	neutral	-0.01	0.373	-0.01	0.448
Uncharacterized protein		SPHCH_RS01050	311	0.1	X	0	NA	insufficient info	0.1	X	0	NA	insufficient info	0	NA	0.1	X	0	NA	insufficient info	0.1	X	0	NA	insufficient info	0	NA	0	NA
NA	NA	SPHCH_RS01055	275	0.98	0.01	2	0.264	insufficient info	0.99	0.01	2	0.314	insufficient info	0.01	0.491	1.01	0.01	2	0.679	insufficient info	0.99	0.01	2	0.28	insufficient info	-0.02	0.243	0	0.806
Uncharacterized protein		SPHCH_RS01060	539	1	0	2	0.852	lethal	1	0	2	0.303	lethal	0	0.397	1	0.01	2	0.932	lethal	0.99	0	2	0.161	lethal	-0.01	0.483	-0.01	0.103
Uncharacterized protein		SPHCH_RS01065	2327	1	0.01	45	0.203	neutral	1	0.02	47	0.247	neutral	0	0.988	1	0.01	50	0.0968	neutral	0.99	0.01	50	0.00206	neutral	-0.01	0.318	-0.01	0.00404
Uncharacterized protein		SPHCH_RS01070	818	1	0.02	8	0.781	neutral	1	0.02	8	0.728	neutral	0	0.986	1	0.01	6	0.737	neutral	1	0.01	6	0.381	neutral	0	0.39	0	0.398
Uncharacterized protein		SPHCH_RS01075	359	0.1	X	0	NA	insufficient info	0.1	X	0	NA	insufficient info	0	NA	0.96	0	1	NA	insufficient info	0.95	0	1	NA	insufficient info	-0.01	NA	0.85	NA
Uncharacterized protein		SPHCH_RS01080	2201	1	0.01	27	0.908	neutral	1	0.01	28	0.399	neutral	0	0.631	1	0.01	30	0.1	neutral	0.99	0.01	30	0.00437	neutral	-0.01	0.164	-0.01	0.00839
Uncharacterized protein		SPHCH_RS01085	503	0.1	X	0	NA	lethal	0.1	X	0	NA	lethal	0	NA	0.1	X	0	NA	lethal	0.1	X	0	NA	lethal	0	NA	0	NA
OmpA/MotB domain protein		SPHCH_RS01090	1076	0.95	0.05	13	0.00338	neutral	0.72	0.03	14	1.18e-13	detrimental	-0.23	1.01e-13	0.77	0.03	11	6.13e-11	detrimental	0.76	0.02	11	1.23e-11	detrimental	-0.01	0.394	0.04	0.00205
Superoxide dismutase copper/zinc binding protein		SPHCH_RS01095	551	1	0.01	7	0.716	neutral	1	0.01	8	0.454	neutral	0	0.914	1	0.01	6	0.925	neutral	0.99	0.01	7	0.178	neutral	-0.01	0.377	-0.01	0.498
RNA 2',3'-cyclic phosphodiesterase (RNA 2',3'-CPDase) (EC 3.1.4.-)		SPHCH_RS01100	572	0.99	0.01	14	0.155	neutral	1.01	0.01	14	0.0872	neutral	0.02	0.0283	1	0.01	12	0.718	neutral	1	0.01	12	0.05	neutral	0	0.487	-0.01	0.0101
Uncharacterized protein		SPHCH_RS01105	737	0.98	0.01	35	2.96e-08	neutral	0.98	0.02	35	1.41e-06	neutral	0	0.532	0.99	0.02	36	0.0568	neutral	0.99	0.01	34	0.00967	neutral	0	0.801	0.01	0.00872
Glutathione S-transferase domain protein		SPHCH_RS01110	632	1	0.02	16	0.899	neutral	1	0.01	15	0.356	neutral	0	0.637	0.99	0.02	15	0.123	neutral	0.99	0.02	15	0.0187	neutral	0	0.774	-0.01	0.0146
ATP-dependent Clp protease, ATP-binding subunit clpA		SPHCH_RS01115	2321	0.93	0.02	32	1.94e-17	detrimental	0.91	0.02	31	6.03e-20	detrimental	-0.02	0.00174	0.95	0.02	31	8.93e-17	neutral	0.79	0.09	29	7.5e-13	detrimental	-0.16	2.49e-13	-0.12	1.07e-09
Uncharacterized protein		SPHCH_RS01120	197	1.03	0	1	NA	insufficient info	1.04	0	1	NA	insufficient info	0.01	NA	1	0	2	0.712	insufficient info	0.95	0.01	2	0.103	insufficient info	-0.05	0.031	-0.09	0.0578
NAD(P)H quinone oxidoreductase, PIG3 family (EC 1.6.5.5)		SPHCH_RS01125	1004	0.99	0.02	16	0.116	neutral	1	0.02	16	0.284	neutral	0.01	0.698	1	0.02	16	0.375	neutral	1	0.01	16	0.226	neutral	0	0.943	0	0.849
Metallophosphoesterase		SPHCH_RS01130	860	1	0.02	24	0.768	neutral	1	0.01	24	0.514	neutral	0	0.512	1	0.02	23	0.61	neutral	0.99	0.01	24	0.000543	neutral	-0.01	0.0387	-0.01	0.00278
Glycosyl transferase group 1		SPHCH_RS01135	1028	1	0.01	21	0.746	neutral	1	0.01	22	0.516	neutral	0	0.5	1	0.01	20	0.168	neutral	0.99	0.01	19	0.000405	neutral	-0.01	0.215	-0.01	0.00512
Uncharacterized protein		SPHCH_RS01140	683	0.83	0.07	6	0.00149	neutral	0.83	0.07	6	0.00171	neutral	0	0.938	0.1	X	0	NA	lethal	0.1	X	0	NA	lethal	0	NA	-0.73	NA
Long-chain-fatty-acid--CoA ligase (EC 6.2.1.3)		SPHCH_RS01145	1706	1	0.01	32	0.67	neutral	1.01	0.02	33	0.0252	neutral	0.01	0.134	1	0.01	32	0.186	neutral	0.99	0.01	30	0.0132	neutral	-0.01	0.312	-0.02	0.00101
Peptide methionine sulfoxide reductase MsrA (Protein-methionine-S-oxide reductase) (EC 1.8.4.11) (Peptide-methionine (S)-S-oxide reductase) (Peptide Met(O) reductase)	msrA	SPHCH_RS01150	533	0.99	0.01	11	0.0637	neutral	0.98	0.02	12	0.00205	neutral	-0.01	0.176	1	0.02	12	0.549	neutral	1	0.01	11	0.629	neutral	0	0.797	0.02	0.00193
Uncharacterized protein		SPHCH_RS01155	266	0.99	0.01	6	0.272	neutral	1	0.02	6	0.785	neutral	0.01	0.672	1.01	0.02	8	0.266	neutral	1	0.02	8	0.929	neutral	-0.01	0.466	0	0.8
Threonylcarbamoyl-AMP synthase (TC-AMP synthase) (EC 2.7.7.87) (L-threonylcarbamoyladenylate synthase)		SPHCH_RS01160	956	0.1	X	0	NA	lethal	0.1	X	0	NA	lethal	0	NA	0.1	X	0	NA	lethal	0.1	X	0	NA	lethal	0	NA	0	NA
Uncharacterized protein		SPHCH_RS01165	818	1	0.01	14	0.824	neutral	1	0.01	14	0.701	neutral	0	0.665	1	0.01	14	0.197	neutral	0.99	0.01	12	0.00407	neutral	-0.01	0.14	-0.01	0.0541
Putative dehydrogenase		SPHCH_RS01170	1331	1.01	0.02	42	0.00128	neutral	1.01	0.01	40	0.00863	neutral	0	0.533	0.95	0.02	32	4.4e-15	detrimental	1.01	0.01	38	3.53e-05	neutral	0.06	2.2e-22	0	0.148
Uncharacterized protein		SPHCH_RS01175	203	0.99	0.01	6	0.368	neutral	0.98	0.02	6	0.0187	neutral	-0.01	0.0878	0.99	0.01	6	0.0942	neutral	0.99	0.02	6	0.243	neutral	0	0.778	0.01	0.154
N-acetyl-gamma-glutamyl-phosphate reductase (AGPR) (EC 1.2.1.38) (N-acetyl-glutamate semialdehyde dehydrogenase) (NAGSA dehydrogenase)	argC	SPHCH_RS01180	941	0.1	X	0	NA	lethal	0.1	X	0	NA	lethal	0	NA	0.1	X	0	NA	lethal	0.1	X	0	NA	lethal	0	NA	0	NA
NLP/P60 protein		SPHCH_RS01185	908	0.98	0.01	2	0.129	lethal	0.98	0.01	2	0.132	lethal	0	0.965	0.98	0	2	0.123	lethal	0.93	0.01	2	0.0454	lethal	-0.05	0.0125	-0.05	0.0171
Regulatory protein MarR		SPHCH_RS01190	407	0.94	0.02	9	8.42e-05	neutral	0.96	0.02	9	0.000414	neutral	0.02	0.273	0.92	0.02	8	1.4e-06	detrimental	0.98	0.01	8	0.000417	neutral	0.06	3.49e-07	0.02	0.0283
Peptidase M17 leucyl aminopeptidase domain protein		SPHCH_RS01195	1397	1	0.01	10	0.793	neutral	1	0.01	10	0.513	neutral	0	0.529	0.99	0.01	14	0.0066	neutral	0.98	0.02	14	0.00627	neutral	-0.01	0.203	-0.02	0.038
Uncharacterized protein		SPHCH_RS01200	203	1	0.01	6	0.658	neutral	1	0.01	6	0.569	neutral	0	0.906	1	0.01	6	0.749	neutral	0.99	0.01	6	0.0251	neutral	-0.01	0.0232	-0.01	0.165
Uncharacterized protein		SPHCH_RS01205	842	1	0.02	14	0.947	neutral	1	0.01	14	0.865	neutral	0	0.966	1	0.01	13	0.123	neutral	1	0.01	13	0.947	neutral	0	0.275	0	0.86
Ribosomal protein S12 methylthiotransferase RimO (S12 MTTase) (S12 methylthiotransferase) (EC 2.8.4.4) (Ribosomal protein S12 (aspartate-C(3))-methylthiotransferase) (Ribosome maturation factor RimO)	rimO	SPHCH_RS01210	1367	1	0.01	22	0.223	neutral	0.99	0.01	22	0.000986	neutral	-0.01	0.0659	0.97	0.02	20	5.87e-09	neutral	1.02	0.01	22	4.03e-06	neutral	0.05	2.17e-14	0.03	9.82e-09
5'-nucleotidase SurE (EC 3.1.3.5) (Nucleoside 5'-monophosphate phosphohydrolase)	surE	SPHCH_RS01215	764	1	0.02	16	0.637	neutral	1	0.01	16	0.869	neutral	0	0.625	1.01	0.01	19	0.0129	neutral	0.99	0.01	19	0.000363	neutral	-0.02	9.15e-06	-0.01	0.00437
Serine--tRNA ligase (EC 6.1.1.11) (Seryl-tRNA synthetase) (SerRS) (Seryl-tRNA(Ser/Sec) synthetase)	serS	SPHCH_RS01220	1277	0.1	X	0	NA	lethal	0.1	X	0	NA	lethal	0	NA	0.1	X	0	NA	lethal	0.1	X	0	NA	lethal	0	NA	0	NA
Host attachment protein		SPHCH_RS01225	440	0.99	0.01	6	0.219	neutral	0.99	0.01	6	0.0713	neutral	0	0.515	1	0.02	7	0.724	neutral	1	0.02	7	0.539	neutral	0	0.495	0.01	0.415
RNA polymerase-binding transcription factor DksA	dksA	SPHCH_RS01235	464	0.96	0.02	8	0.00219	neutral	0.97	0.02	7	0.00978	neutral	0.01	0.222	0.78	0.01	2	0.0159	lethal	0.79	0	2	0.00273	lethal	0.01	0.165	-0.18	4.08e-08
Type IV pilus assembly PilZ		SPHCH_RS01240	365	1	0.02	6	0.918	neutral	1.01	0.02	6	0.26	neutral	0.01	0.42	0.99	0.01	6	0.0708	neutral	0.98	0.01	6	0.0236	neutral	-0.01	0.384	-0.03	0.0206
NA	NA	SPHCH_RS01245	158	0.1	X	0	NA	insufficient info	1.01	0	1	NA	insufficient info	0.91	NA	1.01	0.02	2	0.459	insufficient info	0.99	0.01	2	0.31	insufficient info	-0.02	0.205	-0.02	0.158
Uncharacterized protein		SPHCH_RS01250	179	0.1	X	0	NA	insufficient info	0.1	X	0	NA	insufficient info	0	NA	0.1	X	0	NA	insufficient info	0.1	X	0	NA	insufficient info	0	NA	0	NA
Uncharacterized protein		SPHCH_RS01255	470	0.98	0.01	6	0.00831	neutral	0.98	0.01	6	0.00595	neutral	0	0.667	1.02	0.01	5	0.0461	neutral	1.01	0.02	4	0.253	neutral	-0.01	0.68	0.03	0.0126
Surface antigen (D15)		SPHCH_RS01260	2042	1	0.01	49	0.0178	neutral	0.99	0.01	48	0.000469	neutral	-0.01	3.19e-05	0.99	0.01	46	8.36e-06	neutral	0.99	0.02	44	4.73e-06	neutral	0	0.248	0	0.0311
Uncharacterized protein		SPHCH_RS01265	4175	1	0.01	41	0.11	neutral	1	0.01	42	0.228	neutral	0	0.0456	0.99	0.02	39	2.38e-05	neutral	0.98	0.01	41	5.09e-10	neutral	-0.01	0.207	-0.02	7.75e-06
L-serine dehydratase 1 (EC 4.3.1.17)		SPHCH_RS01270	1391	1	0.02	26	0.373	neutral	1	0.01	26	0.163	neutral	0	0.849	1	0.01	28	0.153	neutral	1	0.01	28	0.625	neutral	0	0.415	0	0.401
Putative outer membrane protein		SPHCH_RS01275	653	1	0.02	25	0.284	neutral	1	0.01	25	0.256	neutral	0	0.918	1	0.01	27	0.252	neutral	1	0.01	28	0.205	neutral	0	0.858	0	0.931
Orotidine 5'-phosphate decarboxylase (EC 4.1.1.23)		SPHCH_RS01280	674	0.1	X	0	NA	lethal	0.1	X	0	NA	lethal	0	NA	0.1	X	0	NA	lethal	0.1	X	0	NA	lethal	0	NA	0	NA
Uncharacterized protein		SPHCH_RS01285	323	0.1	X	0	NA	insufficient info	0.1	X	0	NA	insufficient info	0	NA	0.1	X	0	NA	insufficient info	0.1	X	0	NA	insufficient info	0	NA	0	NA
NAD(P)H dehydrogenase (quinone) (EC 1.6.5.2) (NAD(P)H:quinone oxidoreductase) (NQO)		SPHCH_RS01290	599	1	0.02	8	0.597	neutral	0.99	0.02	8	0.367	neutral	-0.01	0.319	0.98	0.01	8	0.00114	neutral	0.98	0.01	8	0.00209	neutral	0	0.75	-0.01	0.126
Pirin domain protein		SPHCH_RS01295	719	0.99	0.01	14	0.0545	neutral	0.98	0.01	13	0.000933	neutral	-0.01	0.0789	1	0.01	14	0.371	neutral	1	0.01	14	0.042	neutral	0	0.585	0.02	0.0152
Transcriptional regulator, LysR family		SPHCH_RS01300	893	1	0.01	10	0.652	neutral	1	0.01	10	0.0518	neutral	0	0.505	0.99	0.01	10	0.0109	neutral	0.99	0.01	10	0.00531	neutral	0	0.431	-0.01	0.112
Two component transcriptional regulator, winged helix family		SPHCH_RS01305	707	1	0.01	20	0.249	neutral	1	0.02	20	0.639	neutral	0	0.266	1	0.02	20	0.703	neutral	0.99	0.02	20	0.00404	neutral	-0.01	0.0116	-0.01	0.0377
Uncharacterized protein		SPHCH_RS01310	419	1	0.01	6	0.409	neutral	0.99	0.01	6	0.174	neutral	-0.01	0.696	1	0.02	6	0.862	neutral	0.99	0.01	6	0.136	neutral	-0.01	0.445	0	0.944
Uncharacterized protein		SPHCH_RS01315	647	0.95	0.04	2	0.311	lethal	0.99	0.03	2	0.657	lethal	0.04	0.439	0.1	X	0	NA	lethal	1	0	1	NA	lethal	0.9	NA	0.01	0.675
Peptidase S8 and S53 subtilisin kexin sedolisin		SPHCH_RS01320	1295	0.99	0.02	12	0.143	neutral	0.99	0.02	12	0.252	neutral	0	0.914	0.99	0.01	12	0.0163	neutral	0.98	0.02	12	0.0202	neutral	-0.01	0.523	-0.01	0.353
[truncated: 3,961 more rows]

## Sheet: (C) PCP conditional fitness
Data S1C. Genes whose disruption impacts fitness in the presence of PCP but not in the absence of PCP (corresponds to Fig 4C in text).
[truncated: 81 more rows]

## Sheet: (D) Wild-type vs ∆pcpB Tn-seq
Data S1D. Genes whose disruption impacts fitness differently in wild-type and ∆pcpB S. chlorophenolicum (corresponds to Fig 7 in the text).
[truncated: 182 more rows]

[truncated: 1 more sheets: (E) Primers]
